# Supplementary material for: The modern expansion of Dscam1 isoform diversity in Drosophila is linked to fitness and immunity
Source: PLoS Biol. 2025 Sep 12;23(9):e3003383. doi: 10.1371/journal.pbio.3003383 (PMC12431208; doi:10.1371/journal.pbio.3003383)
Supplement: S1 Data — (XLSX) [file pbio.3003383.s017.xlsx]

## Sheet: Fig 1BCDE
Fig 1B	Species	Exon 4 number	Exon 6 number	Exon 9 number	Ectodomains
	D. melanogaster	12	48	33	19008
	S. flava	12	50	32	19200
	B. tryoni	12	54	36	23328
	C. capitata	12	57	36	24624
	T. dalmanni	12	55	31	20460
	G. brevipalpis	12	44	34	17952
	M. domestica	12	64	45	34560
	P. coquilletti	13	40	37	19240
	C. fuscipes	13	29	22	8294
	M. destructor	10	24	21	5040
	C. nasturtii	11	26	15	4290
	S. mosellana	10	17	19	3230
	C. sonorensis	11	35	24	9240
	B. antarctica	13	12	21	3276
	C. marinus	10	15	20	3000
	C. quinquefasciatus	14	34	27	12852
	A. aegypti	14	34	39	18564
	A. albimanus	14	30	35	14700
	D. plexippus	15	28	19	7980
	M. cinxia	14	26	19	6916
	H. melpomene	15	24	20	7200
	M. sexta	17	27	18	8262
	B. mori	15	27	19	7695
	C. suppressalis	15	29	19	8265
	H. armigera	15	28	18	7560
	P. xylostella	15	32	17	8160
	C. septempunctata	9	24	41	8856
	H. axyridis	9	25	46	10350
	O. surinamensis	9	26	28	6552
	A. tumida	9	36	41	13284
	L. decemlineata	8	30	28	5880
	A. glabripennis	9	31	37	10323
	T. castaneum	9	28	31	7812
	D. ponderosae	11	26	24	6864
	H. hampei	11	21	26	6006
	S. oryzae	10	38	36	13680
	O. taurus	9	36	38	12312
	N. vespilloides	9	31	53	14787
	A. planipennis	9	26	27	7020
	A. rosae	8	31	20	4960
	N. vitripennis	7	30	41	8610
	N. longicornis	7	30	40	8400
	N. giraulti	7	30	40	8400
	N. melanderi	8	39	17	5304
	D. novaeangliae	8	41	18	5904
	A. mellifera	8	45	17	6120
	B. terrestris	8	45	17	6120
	B. impatiens	8	45	17	6120
	E. dilemma	8	41	17	5576
	O. bicornis	8	40	17	5440
	M. rotundata	9	40	18	6480
	H. saltator	8	42	17	5712
	L. humile	7	47	17	5593
	C. floridanus	8	44	17	5984
	P. barbatus	7	47	17	5593
	S. invicta	8	47	17	6392
	A. cephalotes	8	31	17	4216
	A. echinatior	8	47	17	6392
	A. pisum	17	21	18	6426
	H. vitripennis	13	37	26	12506
	N. lugens	11	47	9	4653
	H. halys	21	43	18	16254
	R. prolixus	8	39	20	6240
	C. lectularius	13	38	24	11856
	P. humanus	9	18	13	2106
	C. columbae	9	24	16	3456
	L. salmonis	16	26	18	7488
	T. californicus	15	19	13	3952
	T. holothuriae	20	35	14	9800
	T. kingsejongensis	15	22	13	4290
	P. nana	16	19	15	4560
	T. cancriformis	9	24	25	5400
	L. apus	9	27	23	5589
	E. sinensis	26	58	21	31668
	P. platypus	30	102	20	61200
	P. trituberculatus	27	64	21	36288
	P. vannamei	23	87	28	58464
	P. monodon	26	81	25	54756
	P. chinensis	25	94	29	68150
	P. indicus	26	87	33	74646
	P. japonicus	25	71	28	49700
	P. clarkii	27	61	26	42822
	H. americanus	23	73	25	41975
	B. jamesi	17	38	17	10982
	D. magna	8	24	17	3264
	D. pulex	8	26	16	3328
	D. sinensis	8	27	17	3672
	D. pulicaria	10	27	17	4590
	D. obtusa	8	27	17	3672
	D. galeata	8	25	16	3200
	E. texana	7	20	16	2240
Fig 1C	Schizophora			Diptera			Lepidoptera			Coleoptera			Hymenoptera
	Exon 4 number	Exon 6 number	Exon 9 number	Exon 4 number	Exon 6 number	Exon 9 number	Exon 4 number	Exon 6 number	Exon 9 number	Exon 4 number	Exon 6 number	Exon 9 number	Exon 4 number	Exon 6 number
	12	48	33	12	48	33	15	28	19	9	24	41	8	31
	12	48	33	12	48	33	14	26	19	9	25	46	7	30
	12	48	33	12	48	33	15	24	20	9	26	28	7	30
	12	41	32	12	41	32	17	27	18	9	36	41	7	30
	12	47	33	12	47	33	15	27	19	8	30	28	8	39
	12	50	32	12	50	32	15	29	19	9	31	37	8	41
	12	46	33	12	46	33	15	28	18	9	28	31	8	45
	12	49	32	12	49	32	15	32	17	11	26	24	8	45
	12	47	33	12	47	33				11	21	26	8	45
	12	47	33	12	47	33				10	38	36	8	41
	12	48	32	12	48	32				9	36	38	8	40
	12	51	32	12	51	32				9	31	53	9	40
	12	46	33	12	46	33				9	26	27	8	42
	12	47	33	12	47	33							7	47
	12	48	31	12	48	31							8	44
	12	48	32	12	48	32							7	47
	12	49	32	12	49	32							8	47
	12	49	32	12	49	32							8	31
	12	53	33	12	53	33							8	47
	12	50	31	12	50	31
	12	52	32	12	52	32
	12	51	29	12	51	29
	12	50	32	12	50	32
	12	54	36	12	54	36
	12	57	37	12	57	37
	12	55	36	12	55	36
	12	54	36	12	54	36
	12	57	36	12	57	36
	12	55	31	12	55	31
	12	44	34	12	44	34
	12	39	33	12	39	33
	12	44	30	12	44	30
	12	59	38	12	59	38
	12	56	40	12	56	40
	12	58	38	12	58	38
	12	58	40	12	58	40
	12	60	40	12	60	40
	12	60	37	12	60	37
	12	60	38	12	60	38
	12	54	39	12	54	39
	12	60	41	12	60	41
	12	54	39	12	54	39
	12	57	39	12	57	39
	12	56	38	12	56	38
	12	55	38	12	55	38
	12	55	39	12	55	39
	12	56	41	12	56	41
	12	58	44	12	58	44
	12	55	39	12	55	39
	12	63	41	12	63	41
	12	62	42	12	62	42
	12	62	42	12	62	42
	12	63	43	12	63	43
	12	60	44	12	60	44
	12	47	36	12	47	36
	12	61	41	12	61	41
	12	67	37	12	67	37
	12	63	41	12	63	41
	12	63	41	12	63	41
	12	59	42	12	59	42
	12	63	42	12	63	42
	12	66	43	12	66	43
	12	63	44	12	63	44
	12	65	42	12	65	42
	12	64	41	12	64	41
	12	65	41	12	65	41
	12	57	40	12	57	40
	12	56	41	12	56	41
	12	56	41	12	56	41
	12	64	45	12	64	45
	12	56	47	12	56	47
	12	58	45	12	58	45
	12	58	38	12	58	38
				13	40	37
				13	29	22
				11	44	32
				12	33	20
				10	24	21
				11	26	15
				10	17	19
				11	35	24
				12	31	31
				13	25	19
				16	21	27
				16	14	28
				16	22	29
				15	24	29
				16	24	35
				15	23	32
				13	12	28
				14	19	22
				14	19	25
				13	12	21
				10	15	20
				14	34	27
				14	34	39
				14	34	33
				14	30	32
				14	31	28
				14	30	36
				14	30	38
				14	30	37
				14	30	37
				14	30	35
				14	30	35
Fig 1D	Correlation analysis of genome size and Dscam1 diversity
		Genome size (Gbp)				Genome size (Gbp)				Genome size (Gbp)				Genome size (Gbp)
	Exon 4 number	Insecta	Crustacea		Exon 6 number	Insecta	Crustacea		Exon 9 number	Insecta	Crustacea		Ectodomains	Insecta	Crustacea
	12	0.137688			48	0.137688			33	0.137688			19008	0.137688
	12	0.1317			48	0.1317			33	0.1317			19008	0.1317
	12	0.1531			48	0.1531			33	0.1531			19008	0.1531
	12	0.1479			41	0.1479			32	0.1479			15744	0.1479
	12	0.1357			47	0.1357			33	0.1357			18612	0.1357
	12	0.1678			48	0.1678			32	0.1678			18432	0.1678
	12	0.1648			50	0.1648			32	0.1648			19200	0.1648
	12	0.1936			49	0.1936			32	0.1936			18816	0.1936
	12	0.1977			46	0.1977			33	0.1977			18216	0.1977
	12	0.1784			47	0.1784			33	0.1784			18612	0.1784
	12	0.1935			47	0.1935			33	0.1935			18612	0.1935
	12	0.1885			51	0.1885			32	0.1885			19584	0.1885
	12	0.2138			46	0.2138			33	0.2138			18216	0.2138
	12	0.1939			47	0.1939			33	0.1939			18612	0.1939
	12	0.1633			48	0.1633			32	0.1633			18432	0.1633
	12	0.1606			49	0.1606			32	0.1606			18816	0.1606
	12	0.2871			48	0.2871			31	0.2871			17856	0.2871
	12	0.247			49	0.247			32	0.247			18816	0.247
	12	0.1632			50	0.1632			31	0.1632			18600	0.1632
	12	0.189444			52	0.189444			32	0.189444			19968	0.189444
	12	0.1675			53	0.1675			33	0.1675			20988	0.1675
	12	0.1914			51	0.1914			29	0.1914			17748	0.1914
	12	0.3304			50	0.3304			32	0.3304			19200	0.3304
	12	0.5706			54	0.5706			36	0.5706			23328	0.5706
	12	0.5303			57	0.5303			37	0.5303			25308	0.5303
	12	0.462505			55	0.462505			36	0.462505			23760	0.462505
	12	0.4849			54	0.4849			36	0.4849			23328	0.4849
	12	0.4713			57	0.4713			36	0.4713			24624	0.4713
	12	0.4578			55	0.4578			31	0.4578			20460	0.4578
	12	0.31536			44	0.31536			34	0.31536			17952	0.31536
	12	0.38936			39	0.38936			33	0.38936			15444	0.38936
	12	0.177			44	0.177			30	0.177			15840	0.177
	12	0.4293			59	0.4293			38	0.4293			26904	0.4293
	12	0.6929			56	0.6929			40	0.6929			26880	0.6929
	12	0.3981			58	0.3981			38	0.3981			26448	0.3981
	12	0.6703			58	0.6703			40	0.6703			27840	0.6703
	12	0.8768			60	0.8768			40	0.8768			28800	0.8768
	12	0.8378			60	0.8378			37	0.8378			26640	0.8378
	12	0.7791			60	0.7791			38	0.7791			27360	0.7791
	12	0.3309			54	0.3309			39	0.3309			25272	0.3309
	12	0.8522			60	0.8522			41	0.8522			29520	0.8522
	12	0.6003			54	0.6003			39	0.6003			25272	0.6003
	12	0.9369			57	0.9369			39	0.9369			26676	0.9369
	12	0.8992			56	0.8992			38	0.8992			25536	0.8992
	12	0.7517			55	0.7517			38	0.7517			25080	0.7517
	12	0.6707			55	0.6707			39	0.6707			25740	0.6707
	12	0.645			56	0.645			41	0.645			27552	0.645
	12	0.754			58	0.754			44	0.754			30624	0.754
	12	0.6269			55	0.6269			39	0.6269			25740	0.6269
	12	0.5607			63	0.5607			41	0.5607			30996	0.5607
	12	0.5973			62	0.5973			42	0.5973			31248	0.5973
	12	0.5414			62	0.5414			42	0.5414			31248	0.5414
	12	0.7185			63	0.7185			43	0.7185			32508	0.7185
	12	0.7142			60	0.7142			44	0.7142			31680	0.7142
	12	0.5651			47	0.5651			36	0.5651			20304	0.5651
	12	0.7397			61	0.7397			41	0.7397			30012	0.7397
	12	0.7281			67	0.7281			37	0.7281			29748	0.7281
	12	0.908			63	0.908			41	0.908			30996	0.908
	12	1.37			63	1.37			41	1.37			30996	1.37
	12	1.27			59	1.27			42	1.27			29736	1.27
	12	0.5517			63	0.5517			42	0.5517			31752	0.5517
	12	0.617			66	0.617			43	0.617			34056	0.617
	12	0.7076			63	0.7076			44	0.7076			33264	0.7076
	12	0.7837			65	0.7837			42	0.7837			32760	0.7837
	12	0.8742			64	0.8742			41	0.8742			31488	0.8742
	12	0.5344			65	0.5344			41	0.5344			31980	0.5344
	12	1.289			57	1.289			40	1.289			27360	1.289
	12	0.8713			56	0.8713			41	0.8713			27552	0.8713
	12	1.324			56	1.324			41	1.324			27552	1.324
	12	1.033			64	1.033			45	1.033			34560	1.033
	12	1.043			56	1.043			47	1.043			31584	1.043
	12	1.07			58	1.07			45	1.07			31320	1.07
	12	1.074			58	1.074			38	1.074			26448	1.074
	13	0.208908			40	0.208908			37	0.208908			19240	0.208908
	13	0.0987591			29	0.0987591			22	0.0987591			8294	0.0987591
	11	0.1274			44	0.1274			32	0.1274			15488	0.1274
	12	0.3516			33	0.3516			20	0.3516			7920	0.3516
	10	0.166341			24	0.166341			21	0.166341			5040	0.166341
	11	0.192766			26	0.192766			15	0.192766			4290	0.192766
	10	0.2088			17	0.2088			19	0.2088			3230	0.2088
	11	0.1559			35	0.1559			24	0.1559			9240	0.1559
	12	0.16693			31	0.16693			31	0.16693			11532	0.16693
	13	0.199			25	0.199			19	0.199			6175	0.199
	16	0.122916			21	0.122916			27	0.122916			9072	0.122916
	16	0.118969			14	0.118969			28	0.118969			6272	0.118969
	16	0.1918			22	0.1918			29	0.1918			10208	0.1918
	15	0.1818			24	0.1818			29	0.1818			10440	0.1818
	16	0.2135			24	0.2135			35	0.2135			13440	0.2135
	15	0.2022			23	0.2022			32	0.2022			11040	0.2022
	13	0.0858			12	0.0858			28	0.0858			4368	0.0858
	14	0.0716			19	0.0716			22	0.0716			5852	0.0716
	14	0.0785			19	0.0785			25	0.0785			6650	0.0785
	13	0.0896			12	0.0896			21	0.0896			3276	0.0896
	10	0.0854914			15	0.0854914			20	0.0854914			3000	0.0854914
	14	0.5732			34	0.5732			27	0.5732			12852	0.5732
	14	1.3951			34	1.3951			39	1.3951			18564	1.3951
	14	0.2435			30	0.2435			33	0.2435			13860	0.2435
	14	0.2507			30	0.2507			32	0.2507			13440	0.2507
	14	0.201793			31	0.201793			28	0.201793			12152	0.201793
	14	0.223487			30	0.223487			36	0.223487			15120	0.223487
	14	0.2645			30	0.2645			38	0.2645			15960	0.2645
	14	0.283829			30	0.283829			37	0.283829			15540	0.283829
	14	0.2568			30	0.2568			37	0.2568			15540	0.2568
	14	0.1816			30	0.1816			35	0.1816			14700	0.1816
	14	0.1726			30	0.1726			35	0.1726			14700	0.1726
	15	0.2487			28	0.2487			19	0.2487			7980	0.2487
	14	0.4495			26	0.4495			19	0.4495			6916	0.4495
	15	0.2738			24	0.2738			20	0.2738			7200	0.2738
	17	0.47			27	0.47			18	0.47			8262	0.47
	15	0.4603			27	0.4603			19	0.4603			7695	0.4603
	15	0.7834			29	0.7834			19	0.7834			8265	0.7834
	15	0.3567			28	0.3567			18	0.3567			7560	0.3567
	15	0.3233			32	0.3233			17	0.3233			8160	0.3233
	9	0.3988			24	0.3988			41	0.3988			8856	0.3988
	9	0.4255			25	0.4255			46	0.4255			10350	0.4255
	9	0.104009			26	0.104009			28	0.104009			6552	0.104009
	9	0.26			36	0.26			41	0.26			13284	0.26
	8	1.0083			30	1.0083			28	1.0083			5880	1.0083
	9	0.706969			31	0.706969			37	0.706969			10323	0.706969
	9	0.1659			28	0.1659			31	0.1659			7812	0.1659
	11	0.2236			26	0.2236			24	0.2236			6864	0.2236
	11	0.1626			21	0.1626			26	0.1626			6006	0.1626
	10	0.77055			38	0.77055			36	0.77055			13680	0.77055
	9	0.267079			36	0.267079			38	0.267079			12312	0.267079
	9	0.195273			31	0.195273			53	0.195273			14787	0.195273
	9	0.35306			26	0.35306			27	0.35306			7020	0.35306
	7	0.2973			30	0.2973			41	0.2973			8610	0.2973
	7	0.285726			30	0.285726			40	0.285726			8400	0.285726
	7	0.259			30	0.259			40	0.259			8400	0.259
	8	0.3255			39	0.3255			17	0.3255			5304	0.3255
	8	0.279506			41	0.279506			18	0.279506			5904	0.279506
	8	0.2252			45	0.2252			17	0.2252			6120	0.2252
	8	0.3929			45	0.3929			17	0.3929			6120	0.3929
	8	0.246856			45	0.246856			17	0.246856			6120	0.246856
	8	0.5882			41	0.5882			17	0.5882			5576	0.5882
	8	0.2239			40	0.2239			17	0.2239			5440	0.2239
	9	0.338			40	0.338			18	0.338			6480	0.338
	8	0.3332			42	0.3332			17	0.3332			5712	0.3332
	7	0.219501			47	0.219501			17	0.219501			5593	0.219501
	8	0.2822			44	0.2822			17	0.2822			5984	0.2822
	7	0.235646			47	0.235646			17	0.235646			5593	0.235646
	8	0.3781			47	0.3781			17	0.3781			6392	0.3781
	8	0.317672			31	0.317672			17	0.317672			4216	0.317672
	8	0.3139			47	0.3139			17	0.3139			6392	0.3139
	8	0.172			31	0.172			20	0.172			4960	0.172
	21	1.15			43	1.15			18	1.15			16254	1.15
	8	0.706824			39	0.706824			20	0.706824			6240	0.706824
	13	0.5108			38	0.5108			24	0.5108			11856	0.5108
	13	2.304			37	2.304			26	2.304			12506	2.304
	11	1.087			47	1.087			9	1.087			4653	1.087
	17	0.5336			21	0.5336			18	0.5336			6426	0.5336
	9	0.13			18	0.13			13	0.13			2106	0.13
	9	0.2079			24	0.2079			16	0.2079			3456	0.2079
	15		0.1911		19		0.1911		13		0.1911		3952		0.1911
	16		0.6472		26		0.6472		18		0.6472		7488		0.6472
	20		0.27626		35		0.27626		14		0.27626		9800		0.27626
	15		0.3386		22		0.3386		13		0.3386		4290		0.3386
	16		0.09199		19		0.09199		15		0.09199		4560		0.09199
	26		1.7658		58		1.7658		21		1.7658		31668		1.7658
	30		4.8052		102		4.8052		20		4.8052		61200		4.8052
	27		1.005		64		1.005		21		1.005		36288		1.005
	24		1.6635		87		1.6635		29		1.6635		58464		1.6635
	26		2.2695		81		2.2695		25		2.2695		54756		2.2695
	25		1.581		94		1.581		29		1.581		68150		1.581
	26		1.9366		87		1.9366		33		1.9366		74646		1.9366
	25		1.5369		71		1.5369		28		1.5369		49700		1.5369
	27		2.7353		61		2.7353		26		2.7353		42822		2.7353
	23		2.292		73		2.292		25		2.292		41975		2.292
	17		0.886359		38		0.886359		17		0.886359		10982		0.886359
	8		0.1299		24		0.1299		17		0.1299		3264		0.1299
	8		0.193378		26		0.193378		16		0.193378		3328		0.193378
	8		0.1196		27		0.1196		17		0.1196		3672		0.1196
	10		0.1931		27		0.1931		17		0.1931		4590		0.1931
	8		0.1676		27		0.1676		17		0.1676		3672		0.1676
	8		0.1333		25		0.1333		16		0.1333		3200		0.1333
	7		0.120536		20		0.120536		16		0.120536		2240		0.120536
	9		0.0837		24		0.0837		25		0.0837		5400		0.0837
	9		0.0864		27		0.0864		23		0.0864		5589		0.0864
Fig 1E	Correlation analysis of exon number between each variable cluster
		Exon 4 number				Exon 4 number				Exon 6 number
	Exon 6 number	Insecta	Crustacea		Exon 9 number	Insecta	Crustacea		Exon 9 number	Insecta	Crustacea
	48	12			33	12			33	48
	48	12			33	12			33	48
	48	12			33	12			33	48
	41	12			32	12			32	41
	47	12			33	12			33	47
	48	12			32	12			32	48
	50	12			32	12			32	50
	49	12			32	12			32	49
	46	12			33	12			33	46
	47	12			33	12			33	47
	47	12			33	12			33	47
	51	12			32	12			32	51
	46	12			33	12			33	46
	47	12			33	12			33	47
	48	12			32	12			32	48
	49	12			32	12			32	49
	48	12			31	12			31	48
	49	12			32	12			32	49
	50	12			31	12			31	50
	52	12			32	12			32	52
	53	12			33	12			33	53
	51	12			29	12			29	51
	50	12			32	12			32	50
	54	12			36	12			36	54
	57	12			37	12			37	57
	55	12			36	12			36	55
	54	12			36	12			36	54
	57	12			36	12			36	57
	55	12			31	12			31	55
	44	12			34	12			34	44
	39	12			33	12			33	39
	44	12			30	12			30	44
	59	12			38	12			38	59
	56	12			40	12			40	56
	58	12			38	12			38	58
	58	12			40	12			40	58
	60	12			40	12			40	60
	60	12			37	12			37	60
	60	12			38	12			38	60
	54	12			39	12			39	54
	60	12			41	12			41	60
	54	12			39	12			39	54
	57	12			39	12			39	57
	56	12			38	12			38	56
	55	12			38	12			38	55
	55	12			39	12			39	55
	56	12			41	12			41	56
	58	12			44	12			44	58
	55	12			39	12			39	55
	63	12			41	12			41	63
	62	12			42	12			42	62
	62	12			42	12			42	62
	63	12			43	12			43	63
	60	12			44	12			44	60
	47	12			36	12			36	47
	61	12			41	12			41	61
	67	12			37	12			37	67
	63	12			41	12			41	63
	63	12			41	12			41	63
	59	12			42	12			42	59
	63	12			42	12			42	63
	66	12			43	12			43	66
	63	12			44	12			44	63
	65	12			42	12			42	65
	64	12			41	12			41	64
	65	12			41	12			41	65
	57	12			40	12			40	57
	56	12			41	12			41	56
	56	12			41	12			41	56
	64	12			45	12			45	64
	56	12			47	12			47	56
	58	12			45	12			45	58
	58	12			38	12			38	58
	40	13			37	13			37	40
	29	13			22	13			22	29
	44	11			32	11			32	44
	33	12			20	12			20	33
	24	10			21	10			21	24
	26	11			15	11			15	26
	17	10			19	10			19	17
	35	11			24	11			24	35
	31	12			31	12			31	31
	25	13			19	13			19	25
	21	16			27	16			27	21
	14	16			28	16			28	14
	22	16			29	16			29	22
	24	15			29	15			29	24
	24	16			35	16			35	24
	23	15			32	15			32	23
	12	13			28	13			28	12
	19	14			22	14			22	19
	19	14			25	14			25	19
	12	13			21	13			21	12
	15	10			20	10			20	15
	34	14			27	14			27	34
	34	14			39	14			39	34
	30	14			33	14			33	30
	30	14			32	14			32	30
	31	14			28	14			28	31
	30	14			36	14			36	30
	30	14			38	14			38	30
	30	14			37	14			37	30
	30	14			37	14			37	30
	30	14			35	14			35	30
	30	14			35	14			35	30
	28	15			19	15			19	28
	26	14			19	14			19	26
	24	15			20	15			20	24
	27	17			18	17			18	27
	27	15			19	15			19	27
	29	15			19	15			19	29
	28	15			18	15			18	28
	32	15			17	15			17	32
	24	9			41	9			41	24
	25	9			46	9			46	25
	26	9			28	9			28	26
	36	9			41	9			41	36
	30	8			28	8			28	30
	31	9			37	9			37	31
	28	9			31	9			31	28
	26	11			24	11			24	26
	21	11			26	11			26	21
	38	10			36	10			36	38
	36	9			38	9			38	36
	31	9			53	9			53	31
	26	9			27	9			27	26
	30	7			41	7			41	30
	30	7			40	7			40	30
	30	7			40	7			40	30
	39	8			17	8			17	39
	41	8			18	8			18	41
	45	8			17	8			17	45
	45	8			17	8			17	45
	45	8			17	8			17	45
	41	8			17	8			17	41
	40	8			17	8			17	40
	40	9			18	9			18	40
	42	8			17	8			17	42
	47	7			17	7			17	47
	44	8			17	8			17	44
	47	7			17	7			17	47
	47	8			17	8			17	47
	31	8			17	8			17	31
	47	8			17	8			17	47
	31	8			20	8			20	31
	43	21			18	21			18	43
	39	8			20	8			20	39
	38	13			24	13			24	38
	37	13			26	13			26	37
	47	11			9	11			9	47
	21	17			18	17			18	21
	18	9			13	9			13	18
	24	9			16	9			16	24
	19		15		13		15		13		19
	26		16		18		16		18		26
	35		20		14		20		14		35
	22		15		13		15		13		22
	19		16		15		16		15		19
	58		26		21		26		21		58
	102		30		20		30		20		102
	64		27		21		27		21		64
	87		24		29		24		29		87
	81		26		25		26		25		81
	94		25		29		25		29		94
	87		26		33		26		33		87
	71		25		28		25		28		71
	61		27		26		27		26		61
	73		23		25		23		25		73
	38		17		17		17		17		38
	24		8		17		8		17		24
	26		8		16		8		16		26
	27		8		17		8		17		27
	27		10		17		10		17		27
	27		8		17		8		17		27
	25		8		16		8		16		25
	20		7		16		7		16		20
	24		9		25		9		25		24
	27		9		23		9		23		27

## Sheet: Fig 2CDEFGHI
Fig 2C	Egg laid/day of exon 4 mutants
	WT	Δ4.6-4.12/Δ4.3-4.6	Δ4.10	Δ4.4-4.12/Δ4.1-4.5	Δ4.10-4.12	Δ4.3-4.6	Δ4.6-4.12/Δ4.1-4.9	Δ4.1-4.5	Δ4.6-4.12/Δ4.1-4.10	Δ4.4-4.12/Δ4.1-4.9	Δ4.3-4.12/Δ4.1-4.9	Δ4.4-4.12/Δ4.1-4.10	Δ4.6-4.12	Δ4.3-4.12/Δ4.1-4.10	Δ4.1-4.9	Δ4.1-4.10/S4.3	Δ4.4-4.12	S4.4/S4.9	Δ4.1-4.10	Δ4.3-4.12	S4.12/S4.9	S4.4/S4.12	S4.6/S4.7	S4.3/S4.11	S4.3/S4.9	Single4.4	Single4.6	Single4.9	Single4.7	Single4.2	Single4.1	Single4.12	Single4.11	Single4.10	Single4.3
	12.4	4.4	9	10.2	5.2	6.2	10.4	7.2	15.4	13.2	6	4	5.6	7.4	12.1667	10.6	5.8	5.4	10.2	12.2	7.8	6.4	6.2	4.8	0.8	13.8	6.4	6	10.8	10	6.6	6.6	3	7.4	2
	13.4	4.6	10.2	10.6	7.75	3.4	7.4	5.4	7.4	8.4	6.4	12.6	9.2	4.8	4.66667	8.2	7.8	8	6.4	11.8	7.4	6	5.8	8	3.8	11.4	10.4	10.6	7.2	7.4	6.6	5.4	2.6	3.8	4
	9.8	6	8	10.6	11	12.6	9.6	0	11.4	6.8	3.2	7.2	7.8	4.8	3.83333	6.4	7.4	11.2	10.4	7.8	7.2	4.2	6.2	3	2.2	5.4	8.2	10.6	8.2	8.8	10	8.2	4.6	6.2	0
	14.6	6.2	8.6	9	6.75	7	4.6	7.2	10	3	8.6	7	8.8	6.4	6	6.8	0.4	13	4.6	10.6	10.2	8.4	9.8	5.4	3.8	8.8	10.4	7	6.8	6	8.6	4	2.2	0.2	2.8
	10.2	6.8	8.4	9	8.5	6	8.4	7.2	10.6	4.4	4.4	2.2	5.4	4.8	6.5	6.4	5	10.2	6.8	0	8.2	7.2	7.6	1.6	5.6	11.6	9.4	3.6	12.6	6.4	6.4	3.8	8.8	2.8	4.4
	11.2	7	12.6	12.2	5.25	5.2	8.6	2.6	9.8	14	8.4	4	6.4	11	3.5	9	1	10	3.4	10.2	4.6	4.2	5.6	5.2	0	11.4	9.4	5.2	4.4	5.6	4.2	9.4	9.4	5.8	2.6
	8	7.4	8.8	8.6	9.25	5.6	10.8	4.8	9.6	7.8	6.6	11.2	8	9.6	9	9.6	0.2	10	4.2	11.8	9.8	6.4	5	2.2	3.8	10.8	15.8	13	8.4	8.4	7.2	7.4	5.2	5	8.6
	5.8	7.6	12	9.2	8	6.4	2.6	0	8	6.8	6.8	10	6.6	0	7.66667	4.8	0.2	12.4	10.2	8.2	10.4	7.4	6.4	5.4	0.2	12	10.2	6.2	5.4	11	6.8	7.6	1.6	5.4	3
	9.4	8.2	4.8	9.8	9	7.4	9.2	13	6.2	5.8	4.6	5.8	6.6	5.2	2.66667	7.6	8	4.4	10.8	7	8.2	5.2	9	7.2	1.6	11.4	7.4	8.4	8.4	1.4	4.6	9	3.2	5.4	2
	9.8	8.2	4.6	9.2	8.75	9.4	4.2	3.4	10.2	3	7.6	8.4	5.6	6.4	9.33333	5.6	0.4	13	8.4	6.4	9	8.2	6	2.8	1.2	7.4	13	9.2	8.8	0.8	7.2	4.2	15.2	0	3.4
	6.2	8.2	6.6	10.6	8.25	2.4	8.2	13	7.6	6.4	7.4	9.6	6	10.4	13.5	6.6	5.6	9	3	6.8	4.4	5.8	7	5.6	4.4	13.6	11	11	7.8	9	5.8	6.8	0	1.6	0.6
	6.8	8.4	6.4	10	3.75	7.2	8.4	0.4	10.8	7.2	3.8	6.4	5.2	8.6	7.83333	6.8	0	9.8	7.4	11.4	6.8	4.6	4	2	6.4	8.2	10.6	7.6	8.8	4	7.2	4.6	1.8	4	0.4
	10.8	8.4	9.6	7	3.75	6.2	1.6	13.2	10.4	4.6	2.2	7.4	7.4	1.2	9	4.8	7.2	15.4	8.8	4.4	8.2	4.6	5.2	1	0	11.8	5.8	4.4	9.6	6.2	7.2	2.2	5.4	6	3.8
	10.8	8.4	3.2	13	6.5	6.8	5.8	10.2	7	3.6	6	5.4	8.2	9.4	2.66667	7.2	7.6	11.4	8.6	8	3.2	9.8	3.4	2	2.6	7	8.4	11.6	7.8	2.8	8.4	4.6	2.8	3.2	2.8
	11.2	8.4	7.4	8.6	5	9.2	6	11.4	5.6	3.6	5	4.4	8.4	4	2.5	2.4	3.2	14.8	6.8	13.6	6	8	2.2	1	1.6	14	9.2	6.8	7	6.4	7.2	6	7.8	6.8	0
	9.2	8.8	5.8	7.2	5	4.6	7.8	12.2	6.6	6.2	3.8	8.4	7.2	2.2	8.5	4.2	6.4	12.6	6.8	4.6	9	8	4.2	0.4	2.2	9.2	5.2	2	6	15	7.4	4.8	8.2	5.8	3.8
	7.8	8.8	5.6	7.8	4	1.8	5.2	9.4	7.8	4.4	3.8	5.4	8.8	6	5.83333	5	6.8	8.8	10.2	5.8	9.4	5	5	4.4	4.4	7.8	8.6	5.8	8.8	8.6	7.8	5.8	5.4	4.8	4
	12.2	8.8	3.4	9	6.5	9	4.6	9	8.4	8.4	4.4	7.4	2	1.4	4.83333	9.6	10.2	12.6	8.6	10	5.2	6.6	6.4	0.8	0.4	11.4	6.4	10.6	4.8	11.4	5.8	7.6	5.8	0	2.6
	4.4	9	6.4	8.6	4.5	0.2	3.2	11.8	9.4	7.6	3.2	9	7.2	7	9.16667	6.4	5.6	9.8	8.8	9.8	9.8	8.8	7.8	4.4	1	6.8	8.2	11.6	5.2	6.2	4.8	3.4	5.4	5.6	3.2
	9.2	9	9.6	8.4	8.25	6	9.6	4.8	2	7.6	2.6	8.8	6.6	11	7.83333	5	6.4	7.6	11	5.6	9	6.4	4	3	3	5.8	11.2	4.2	5		7	7	5.2	3	0
	7.8	9	12.4	10	9.25	4.4	5.4	7	13.8	6.4	4.6	4.6	6.4	7.2	8.16667	6.8	8.6	5	15.2	8.2	6.8	4.2	5	6	0.6	12.4	9.4	10.4	6		5.6	5.4	4.8	5.2	5
	2.4	9.6	3.6	4.8	8.75	3.8	10.4	5.2	7.8	4.6	5.4	9.6	9	9.2	13.1667	7.2	5.8	7.6	12.8	5.4	7	5.4	5.2	2.6	0	9	11.2	8.4	5		5.2	7.8	2.2	4.4	4.6
		9.8	5.4	8.6	8.25	8	9.4	13	7	3.6	4.4	9.6	9.8	7.6	8.83333	7	4.4	2.6	10.8	6.4	10.4	10	8.4	7.6	6	10.2	7.4	0	6.8		9.4	3.8	4.8	9	1.8
		9.8	6.6	4.6	9.75	6.4	4.8	11.8	2.2	4.8	4.2	5.4	7	2	7	7.8	7.8	7.4	12.4	3.2	10.6	8.6	3.2	6.4	1.2	11.4	10.8		8		7.4	2.4	5.2	6.2	1.8
		10	11.2	2.2	8	7.6	4	9.6	6.8	4.4	3.8	6.6	7.6	5.6	12	8.8	7.2	9.2	9.6	2.2	8	8.2	5.2	0.8	2.4	8	10		6.6		6.4	8.8	5.8	3	6.4
		10		6.4	8.5	7.8		9.2	5.6	3	3.4	12.4	7.6	7.6	5.16667	7.2	8.8	4.4	8.2		6.6	6.2	8.6	1.2	1.4	10.6	6.4		9.8		4.8	8	5.2	5.6	7.6
		11		10.8	6.5	7.2		5.2	8.4	6.6	8.2	3.2	7.4	3.2	4.83333	7.4	12.2	8.4	8		5.6	6.8	4	1	1	9.4	11.8		8.6		8.4	3.2	5.8	9.4	4.8
				0.2	6.5	5		1.6	7	1.8	10.2	2.8	7.2	8.2	9.66667	7	7	11.2	9.6		7.8	5.2	1	2.8	1.4	8.6	8.4		6		8	8.2	3	8.2	5.4
				11	10.25	6.8		7	2.2	3	6	4	8.6	3.2	7	6	3.4	8.6			8.4	5.8	7.4	5.4	0.2	6.2	7.8		4.2			6.8	5.2	8	4.4
				8.4	11	3.6		8	5	7.2	11.8	5.4	6.4	7.4	6.83333	5.2	8.2	8.8			7.6	9.6	8	6.4	2		10		4.8			10.4	6		3.6
				7.6	2.75	5.4		8.2	0	5.6	6.2	7.2	7	13.4	13.5	6.6	4.8				7.2	10.4	7.8	4.8	0.2		14.8		7			5.4	5.4		6.4
				0.8	5.5	6.6		7	5			10.4	10.4	3.8	12.5	6.2	4.4				13.8	5.4	6.4	5.4	1.6				5.2			1.8	6.4		6.4
				9.2	5.75	1.2		7.6	4.6			11.8	5.6	3		5.8	1.6				9.8	5.6	5.8	2.8					8.8				6.4		0.6
				8.4	8.5	1.8		10.2	4.2			8.6	4.8	13.2		7.4	8.6				8.2	9.2	6.2	3					7.8				4.2		3
				4.2	7.75	1.4		8.8	7.6				6.8	10.6		6.4	6.2				11.4	1.4	7.8	1					7.6				7.2
				6.2	10.75	3		8.8	0				6.4	9.4		8	5.6				8.4	7	7.6	5.4					12				7.8
					9.75	4.8		8	9.4				7.6	7.2		6	3.8				14.4	9	8
					5.75	7.8		7.2	4.8				9.4	4		6.6	10.6				7.8	7.4	6.2
						8			9				7.4	10.6		5.4					6.2		7.8
														8.2		4.4							8
Fig 2D	Egg laid/day of exon 6 mutants
	WT	Δ6.36	Δ6.22	Δ6.10-6.20/Δ6.17-6.48	Δ6.2-6.10-Δ6.5-6.44	Δ6.2-6.35/Δ6.30-6.48	Δ6.2-6.10	Δ6.21-6.30	Δ6.10-6.20	Δ6.1-6.30/Δ6.17-6.48	Δ6.2-6.35/Δ6.17-6.48	Δ6.30-6.48	Δ6.10-6.30	Δ6.1-6.30/Δ6.8-6.47	Δ6.1-6.30-Δ6.7-6.47	Δ6.1-6.30-Δ6.6-6.47	Δ6.2-6.35/Δ6.8-6.47	Δ6.2-6.35/Δ6.7-6.47	Δ6.1-6.30	Δ6.2-6.35/Δ6.5-6.44	Δ6.17-6.48	Δ6.2-6.35	Δ6.5-6.44/Δ6.8-6.47	Δ6.5-6.44/Δ6.7-6.47	Δ6.8-6.47	Δ6.5-6.44	Δ6.7-6.47	Δ6.4-6.44	Δ6.6-6.47	Δ6.3-6.44	Δ6.5-6.47	Δ6.1-6.44	Δ6.4-6.47	Δ6.3-6.47	S6.2/S6.16	S6.4/S6.7	S6.43/S6.44	S6.2/S6.12	Δ6.2-6.47	S6.35/S6.46	S6.12/S6.28	S6.12/S6.16	Single6.43	Single6.7	Single6.4	Single6.6	Single6.1	Single6.13	Single6.48
	12.4	9.8	5	12.6	6.2	0	0.8	10.8	6.6	9.2	0.6	7.2	6.8	3.8	6.6	7.6	10.8	6.75	6.4	3.4	4	4.2	3	6	6.2	2.6	4.6	5.6	0.6	4.2	3.2	2	9.2	9.2	7.8	6	4.4	7	5.2	3.2	1.2	0	7.143	2.6	0.2	0	2.4	1	2.2
	13.4	10.4	4.4	5.4	8.6	5.4	10.4	5.8	6.2	0	8	4.8	5.2	7.6	7.4	6.4	6.6	6.25	4.4	3	4.8	7	3.4	4	3.4	6.8	9.6	2	2	4.8	0.8	0	2.8	0.6	8	6	1.6	2	4.2	3.6	3.2	0	0	4.8	4.2	6.4	1.6	0.2	0
	9.8	14.4	5	7.6	7.2	2.6	10.4	0	6.6	6.6	7.4	0.4	4.4	9.6	7.2	9	8	0	5.8	8.2	3.4	6.6	3.8	2.6	3	0.8	6.2	5	1	4.4	5.2	4.8	4.8	4.8	8.6	7.4	6.6	10.6	2.2	3.6	4.2	0	9.286	2.4	2.2	1.8	3.2	5.6	0
	14.6	12.8	9	10.4	8.4	10.8	10	5.8	9.2	6.4	7.2	3.2	5.4	10.6	7.6	9	8.8	9.25	5.6	7.6	1.2	5.2	3	3.2	2	7.2	7	4.6	5.4	6.4	5.2	0	3.2	6.4	7	9		1.6	5.6	4	3.6	0	5.714	0	0.2	6	0	2	1.4
	10.2	12.6	10.2	6.4	7.8	6	7	10	1.2	6.6	4.2	6.4	4	8.6	6.2	6.8	10	4	5.6	2.8	2	3.4	0.6	4.4	2.6	3.4	4	5.8	0.2	6.2	4.4	7.8	4.8	10.6	0	5.8	3.6	8	6	0.8	1.6	1	12	4.2	3.2	2.4	2.2	0.4	1.4
	11.2	5	4.6	3.8	7.2	7.6	4.4	8.2	5.8	6.8	10.8	4	7	4.6	3.2	5.6	11	7.5	2.8	9.2	4.6	5.8	4.4	2.8	2.8	6.2	1	4.2	3.8	5.2	3	6.8	6.2	7.6	9.8	5	8	1.6	0	2.8	2.6	1.4	4.714	2.2	9	2.4	1.4	3	1.4
	8	8	12.2	14.4	6.4	3.8	8.2	12.2	3	2.8	7.6	4	6.8	9.4	3.8	6.8	4.6	7	5.4	6	4	3.4	1.8	1	1.8	0	3.2	6.6	2	3.4	1	7.8	5	7.2	8.6	6.4	3	4.6	4.6	3.8	3	1.6	0	3.8	1.2	0	2.2	2	2.2
	5.8	10.2	4.6	6	7.8	8.8	9.8	8	4.2	6.2	10.6	5.6	4.6	5.4	2	4.8	0.6	5	0	6	4	2.2	4.6	2.2	4.2	3.4	5.6	4.6	2.2	2.2	3.8	0	10.2	11.2	13.8	6.6	7.4	9.2	2.6	4.2	3.6	2	7.571	2.8	8.4	5.4	3.2	4.2	3.2
	9.4	0	2.2	10.2	6.8	0.4	4.8	5.8	3.2	6.8	5.6	4.4	3.8	5	5.8	0	0.6	5.25	5	6.2	5.4	4	1.8	3	5.2	6.2	7.2	4.2	5.8	2.6	3.4	0.6	9.2	7.6	0	6.2	6.2	4.6	6	2.6	2.4	2	1	0	3.2	2.4	0.2	1.2	0.2
	9.8	6.6	9.8	10.4	8.8	3.6	12	7.2	5.8	7.2	7.8	2.8	3.4	5.4	7.4	6.2	9.2	2	3	10	4.8	5.8	1.6	5.2	6.6	0	1	6.8	1.2	2.4	5	1.8	7.4	5.8	0.8	8.6	5.6	8	6	2.8	3.4	2.2	0	2.4	3.2	5.8	3	1	0
	6.2	5	4.4	4.4	5.8	7.6	7.2	9	3.6	6.8	1.4	0	4.6	14.4	7.2	5.4	0	3.25	2.8	5.2	4.4	0.8	0.6	3.2	3	0	4	4.4	5.8	1	0.2	6	6	5.2	10.2	3.6	8.8	5.4	1.4	6.4	5.8	2.2	1.571	0	2	6	5.6	2.4	0
	6.8	8.2	9.4	1.2	6.8	1.6	2.8	11.2	4.6	4	6.2	4.6	3	1.4	8.6	8.4	9.6	2.5	6.6	4.4	5.8	3.8	7.8	6.6	2.8	3.4	7.4	6.4	5.4	3.2	0.8	6	5.6	10	4.2	6.6	3.6	3.4	5.4	2.8	4.2	2.2	3.571	10.6	4	0	3.2	3	0
	10.8	8	6.6	10.8	7.4	8.8	2.6	11.8	2.6	4.8	4.4	5.2	4.4	8.2	8.4	8.4	8.8	6.5	2	1.4	3.8	3.4	0	0.4	3.8	5.8	8	3.6	7.6	2.2	7.2	8.6	2	7.6	11.6	5.8	2.4	4.4	1.2	4.8	2.4	2.4	2.714	0	5.4	7.4	2.4	2	7
	10.8	9	6.8	13	7.8	9.6	8	10	3.8	3	11.2	6.6	1.2	2.2	7.2	6.8	5	7	2.8	3.6	2.8	6	6.2	8.6	6.8	3.8	4.8	7	5.6	4	5.4	7.4	3.6	13.8	6.6	3.6	10.4	5.6	2.2	5	2.2	2.4	1.286	1.8	2.4	4.8	2	1.4	0
	11.2	6.6	8.2	14.4	7.4	5.6	14.2	0	4.6	7.8	3.4	6.2	3	6.6	3.8	8.4	9	6.25	2.6	2.6	1.8	0.8	3.2	3.8	5.4	6	6	5.4	5.4	3	3	6.4	3.8	6.4	3.8	3.8	3.8	9.8	7	2	4.4	2.4	0	0	2.6	2	3.6	1.2	0
	9.2	6.2	12.4	18.4	9.8	4	9.2	8.4	4.6	7.6	4	3.6	4.6	5.4	5	1	4.8	5.25	1.6	8.6	3.8	3.8	4	4.2	3.8	5	7	6.6	4.4	1	3	5.2	4.6	4.8	4.6	3.6	0	8.4	6	3.6	2.6	2.4	7.857	0.6	0.4	1.4	1	1.6	0
	7.8	6.8	3.2	4	8.8	3.6	1.6	7.4	4.4	8	2.2	5.6	4.4	7.8	7.6	8.2	9.6	2.5	4.8	13.4	5	4.4	2	2.6	0.6	3	9.4	5.8	2.4	1.6	7.8	2.4	4.6	6.6	4.4	3	9.4	4.4	3.6	1.8	4.2	2.8	2.571	7	4.8	0	1.2	2.2	2.6
	12.2	15.2	11.6	2.2	4.2	2.4	13.2	7	3.6	8.2	12.8	3.8	4.4		6.6	6.6	8	7	6	14	4.8	1.2	0.8	2	3.8	0.4	9	4	4	4.8	5.4	3	4	10	2.6	5.2	1.6	0	4.8	3	3	2.8	0	6	5.8	0.2	3.6	2.6	0
	4.4	4.6	8	1.6	7	3.4	4.4	10.6	6.4	7.4	9.4	0	3.6	7.4	5	6.6	4.8	6.25	3.6	4	3.2	5	0.6	2.6	2.6	3	4.4	4.8	2.2	2	7.8	0	5.2	10.2	10.8	6	6.2	2.6	2.8	4.2	2.2	3	3.571	1.8	2.6	0	3	1.8	0
	9.2	5.6	10.4	3.8	7.6	15	5	7.6	4.4	7.8	11.6	14.4	4.2	4.4	5.4	7.2	3.2	5.5	5.2	3	5	6	1.8	8.8	2.4	2.6	5.4	8	1.4	1.6	8.4	0	5.2	8.2	11.6	5.4	8	5	5.6	2.2	0	3.2	4.429	0	4.8	2.4	3.6	2.2	2
	7.8	5.8	5.6	4.4	7.4	2.6	3.4	4	2.2	8.2	6.2	0	6.4	8.8	6.4	0	5.4	5	2.8	7.4	4.8	8	5.2	2.4	4.6	7.4	4	6.2	3.8	2.2	8	0	3.2	8	10	4.2	8.4	4.4	4.6	4.8	1.8	3.4	0	0	2.8	5	2.4	1	2.6
	2.4	13.4	2.8	17.4	9.2	9	0.8	8.8	2.4	11.2	2.4	4.2	4.4	4.2	5	10	10.2	4.75		8	4.8	0.8	6.2	5.6	3.8	5.6	3.6	4.6	3.8	0.8	4.6	5.6	2	7	6	5	7.8	4.2	1	5	0	3.4	1.571	5.8	2.4	0.6	4.4	3	0.6
		2.6	11.4	15.4	9.6	9.6	12.2	9.4	2.4	12	2.4	3.8	5.2	14.8	2.8	0.4	1.8	7.25		2.4	4.6	0.4	3.4	6	1.6	4.8	4	0.4	4.4	2.6	2.4	4.8	13.6	3.6	10.8	10.2	9.2	5.4	3.2	1.6	2.6	3.6	0	8.8	2.4	5.4	2.8	1.2	0
		8.2	3.8	10	6	5.4	8.6	11.2	1.8	6.2	11	4.6	3.8	7.6	6.2	8.8	3.4	5.75		11.8	3.2	4.6	3.4	5.2	2.4	3	5.4	8.6	5	2.8	5	3.4	3.2	5.8	13.4	4.6	2.4	2.4	3.8	4.4	3.8	4	0.857	4	2.8	4	2.4	1	9
		14	2.8	15.6	7.2	7.8	1.6	11.2	1.2	0	7.2	5.8	4	6	6.2	7.6		3.25		7	3.8	1.6	0	2.6	3.2	2.6	6.2	8.8	7.8	0.2	2.8		3.2	3	9.8	6.2	6.6	6.2	3.6	2.2	0.2	4	3.857	0	0.8	0	0.2	2.6	0.6
		8.6	17.2	12.4	5.4	7.4	7	4.8	3.8	9	11.2	10.6	2.8	0.4	6.2	6.2		0		3	5	5.4	4.6	6.6	1.2	3	3.6	6.2		3	7.6		9.2	4	8.6	5.2	9.4	7.4	1.8	0	0	4	6.571	8	1	1.4		1.6	0
		7	13.4	4.6	8.2	5	6.6	8.2	4.6	7.4	11.8	0	2.4	10.2	5.6	0.2		7		5.2	3.6	6.8	4.4	2.4	4	4	3	4.4		0.4	3		7.6	2.2	9.6	7.2	5.8		3.4	4	3.4	4.2	4.571	2.6	4.2	5.2		2.6	6.4
		9.6	15.6	2	6.2	3.4	6.4	13.6	2.4	16.8	2.8	2.2	5.4	10.6	7.2	8.8				3	4		2.2	0.2	0.6	4.2	5.4	4.2		1.6	1.6		1.2	7	5.6	5	1.6		5.2	2	2.6	5.6	7.714	7	6.2	1		1.8	2
		8.8	11.2	5	8	2.6	10	11.8		10.2		3.8	4.4	3.8	7.4	7.8				1.4	3.8		5		2.8		8	6.8		0.6			8.6	10.8	0	6.8	5.4		2.8	6.8	0.2		4.714	1.8	0	2.4		2.8	3.4
		14.4	3.25	12.2	7.4	9.4		2.8		8.4		5.6	3.8	2.2	3.2	8.2				3.6	3.2				1.4		4.4	6.6		2.8			7.8	5	10.4	3.8	4.8		7	1.6	2.4		3.714	5	2.2	2		1	1.8
		9	8.2	8	0	8.4		7.4		10.4		3.2	6.6	7.6	4.2	8.8				4								7.8		1.2				7.8		5.8	3.2		3.4	5.6			0.857	0.2	1.8			2.4	0.4
		0	8.6	6.6	7.8	14.4		7.6		10		0.2	7	9.2	5.8	4.8				6.6								6		4.2				8.8		5	8.8		6.4	5.6			3.429	4.4	0			1.8	2.8
		12.4	11.2	12	6.8			9.4		5.8		8.2	5	9.2	7.8	0.2				7.6								5.8		1.8				4.6		5.2	8.2		5.2	0.8			1.429	6.4	3.6			2.6	1.8
		12.8	13.2	3.6	5.8			1		6.8		0	4.4	10.4	6.8	7.6				6										2.4				1.8		7	6.8		3.2						7.4			1.6	3.6
		2	2.6	7.6	5.8			12.8		4.6		0	3.4	4.4	7.8															3				4					2.4						0			2.2	7.8
		11.4	15.8		5.8			8.4		17		0.4	3.4	10.6	8.4															4.2				3.6					2.6									1	0.2
		12.4	13.2		4.2			14		8		2.2	3.6	2.8	6.6															4.6				2														1.6	4.6
			6.6		6.4							3.2	9.6	2																3.2				7														1.2
			22.2		5.8							2.8	6.2	2.6																				7														3.2
					6								4.6	5.4																				4.6														0.4
													8.6																																			0.6
													3.6																																			2.2
													4.6																																			2.8
													5.2																																			1.4
													2.2																																			3.4
													3.6																																			2.6
													4																																			3.4
													4.8																																			2.6
													2.2																																			2
													3.8																																			1.4
Fig 2E	Egg laid/day of exon 9 mutants
	WT	Δ9.1	Δ9.6	Δ9.7	Δ9.9	Δ9.13	Δ9.24	Δ9.29	Δ9.30	Δ9.31	Δ9.33	Δ9.30-9.33	Δ9.14-9.29/Δ9.7-9.18	Δ9.10-9.18/Δ9.14-9.24	Δ9.24-9.33/Δ9.14-9.29	Δ9.24-9.33-Δ9.1-9.30	Δ9.7-9.18/Δ9.1-9.14	Δ9.10-9.18	Δ9.24-9.33	Δ9.14-9.33/Δ9.2-9.24	Δ9.14-9.24	Δ9.14-9.33/Δ9.1-9.25	Δ9.7-9.18	Δ9.14-9.33-Δ9.2-9.27	Δ9.1-9.14	Δ9.14-9.33/Δ9.1-9.28	Δ9.14-9.33/Δ9.1-9.29	Δ9.14-9.29	Δ9.14-9.33/Δ9.1-9.30	Δ9.14-9.33	Δ9.2-9.24	Δ9.1-9.24-Δ9.2-9.27	Δ9.1-9.24	Δ9.1-9.25	Δ9.2-9.27	Δ9.2-9.28	Δ9.2-9.29	Δ9.1-9.28	Δ9.1-9.29	Δ9.2-9.30	Δ9.1-9.30	S9.1/S9.32	S9.1/S9.13	S9.9/S9.13	S9.1/S9.9	S9.9/S9.32	Single9.9	Single9.32	Single9.13
	12.4	6.125	9.38889	9.3	9.94444	10.625	11.75	10.9444	10.875	4.16667	9.16667	3.4	8	7.6	5.8	8.4	7.2	3	10.4	5.6	6.4	7.2	2.4	6.75	1.6	6.8	4.75	5.4	6.4	4.6	3.6	6.6	1.8	6.8	5.6	12	6.25	1.2	5.2	7.8	7.2	3.8	14.8	4	2	4.6	0	3.8	2.8
	13.4	11.8333	6.875	6.38889	5.375	11.875	5.25	8.27778	5.625	10.875	10.9444	12	8.25	9.6	7.4	7.2	7	0	6.4	7.8	6.8	2.8	5.2	7	3	2.2	5.4	3.8	0	5.2	3.6	7.6	5.2	8.2	7.2	4.6	8	2	5.8	5.8	1.6	11	0	0.8	4.8	2.8	7.2	0.4	6.6
	9.8	10	13.5	13.5	9.61111	7.125	5.75	7.83333	10	8.5	8.27778	6.6	0	10.5	7	7.8	7.8	0.2	3.6	8	7.8	9.6	5	6	1	4.2	6.8	3.8	7.6	2.2	2.2	6.4	7.2	4.8	7.2	7	6.25	2.8	3.2	8.2	6.2	4.4	8.2	7.2	4.2	7	1.2	9.6	0.6
	14.6	5.625	9.16667	9.6	8.875	13.5	7.5	4.83333	8	14	9.27778	9.4	7.25	10.4	5.6	5	6	8	7	8.6	8.8	10.6	4.2	7.5	5	5.2	3	1.4	0	6	2.2	5.8	2.8	7.2	9.4	2.2	7.25	2.4	4.8	5	5	5.4	3.8	0.8	1.4	0	2.6	2.2	6.6
	10.2	7.75	14.625	14.7222	13	8.125	13.5	8.16667	7.125	7.5	6.27778	10.6	9	6.6	5	6.6	9.2	1	1.2	9.2	13.4	0.8	2.6	5.5	5.4	6.8	5.2	3.8	4.8	4.6	1.6	4.4	1.8	6.8	5	10.4	7.5	0	3.6	11.2	2.2	4.8	4.8	2.4	6.6	2.8	5.2	0	2.2
	11.2	10	10.125	10.7222	3.875	8.125	10.125	12.5	6.875	7.375	6.05556	6.6	7	8	8.6	8.8	6.6	2	7	6.8	9	6.2	1	7.25	13	3	6.2	4.8	0	2.6	4.2	5.4	8.8	5.8	4.2	4	7	1.2	3.2	5.4	8	5	7.2	2.4	3.4	0	2.2	8	1.4
	8	6.75	5.5	6.16667	8.27778	9.27778	7	9.83333	3.5	5.375	5.27778	3.4	7.25	9.6	4.2	0.8	5.6	6.8	2.2	5.4	7	9.6	7.4	9	4.8	9.6	6.8	3.2	0	6.8	0.6	5.4	5.4	7.2	9.8	6.4	10	0	3.6	19.6	2.4	2.4	5.2	4.8	7.2	4	9.8	0	2.8
	5.8	4.125	15	14.8333	3.83333	4.72222	11	13.0556	3.25	5	9.83333	5.6	4.25	11	2.6	8.2	8	2.8	5.8	7	7.4	11.8	2.6	7.5	9.4	4.4	5.6	4.4	13.2	5	2.6	6.4	5.6	1.8	4.6	7	10.5	0.4	6	6.4	6.2	2.2	10.2	9.8	4.4	5.6	0.4	1.2	6.6
	9.4	7.72222	11.875	11.3889	11.25	6.625	3.875	14.8333	8.5	5.94444	2.94444	4.6	8.5	9.4	6.2	8.8	3.8	3.2	3.6	7.6	4.8	0	4	5.25	3.8	7.6	7.4	2.6	0	3.8	3.4	6.2	6.2	4	9	7.4	9.25	1.2	4.6	0.8	5.4	10.6	1.6	3	5.2	1.6	1.6	8.4	2.8
	9.8	7.875	6.75	6.05556	10	12.125	11.5	10.6111	5.625	7.625	4.94444	7	12	7.4	6.2	7.2	6.4	2.8	6	7	6.6	7.8	1.6	0.25	6.4	7.2	4.8	3.4	5.8	5	3.8	7	0	9.4	7.2	10.8	9.75	2	4.6	8.6	3.2	5	10.8	1.8	1.6	0	0.2	0	0
	6.2	4.625	9	9.38889	6.5	5	12.25	11.3889	7.875	10.375	9.27778	5.2	10.75	6.6	4	7	8	6.6	4.4	7.2	5.8	10.4	0	6.25	7.6	11	3.2	2.2	13.2	5.4	4	5.8	2.2	10.6	10.2	0	8	2.8	3.8	7	8.2	6.8	4.6	0.6	3	4.2	5.4	6.4	6.2
	6.8	11.875	10.375	10.1667	8.875	7.625	7.25	8.72222	12.875	7.27778	9.27778	4	8.75	9.6	2.4	9.2	7.8	9	1.8	5.6	6.4	10.8	8	9	10.4	8.6	5.8	4.6	0	2.6	0.8	8	7.2	1.4	11	8	5.5	5.8	2.6	5.4	7.2	9.2	4.4	7	4	0	6.2	3.6	2
	10.8	3.875	5.625	5.05556	6.05556	8.375	9.375	5.83333	4.375	9.05556	9.61111	3.8	10.25	6.2	7.2	7.2	6.4	5.2	5	7	6.4	8.4	6.6	6.25	6.2	4.2	7.4	2.8	0	6	5.8	6.2	1.6	8.2	6.8	9.6	8	1.2	6.4	4.6	5.2	9	3.4	5.4	0.2	1	4.8	0	1.6
	10.8	17.375	8.375	7.72222	14.375	5.16667	5.5	10.6111	9.375	3.94444	8.38889	4.6	7	6.4	8.6	8.4	8.6	5.6	3.4	6.6	9.4	7.4	11.4	6	5.4	6.4	6.8	3.6	7.6	4.8	2.4	5.8	3.6	9.6	3.8	13	8.5	3.4	2.6	1.4	8	3.4	6.6	2	3.2	0	5.6	1	0.4
	11.2	13.375	6	5.38889	4.94444	8.5	9.625	9.61111	8.5	4.27778	10.3889	10.6	10.25	7.8	2.4	9.2	4.6	5.8	2	6.6	5	9.2	0	7.25	4.8	6.6	3.2	1.2	5	5.8	1.6	5.4	3	10.2	11.6	5.4	7.75	2	2.6	7.4	5.8	10.2	5.6	5.6	4.6	0	7.2	0	1.2
	9.2	9.625	8.625	8.625	12	6.72222	12.875	10.6111	8.875	14.375	1.83333	3	6.5	8.8	8.2	9.4	4.4	0.2	5	4.4	12.8	4	9.2	7.25	4.6	3.4	5.4	7.8	6	6.6	5.8	7	9.2	8.6	7.4	6.8	8.75	2.6	5.6	4	6.2	8.4	2	11	6.4	0	3	1.6	4.2
	7.8	4.5	3.75	3.75	13	6.05556	8	7.72222	6.75	4.125	13.2778	7	9	7	8.6	5.6	5.2	1.2	4	7.6	4.8	4.6	2.4	4.5	5.6	6	4.6	0.2	0	5.4	2.8	7.4	8.4	2	9.4	5.8	9.5	2.2	3.6	7	5	8.2	4.2	3	6.4	0.2	7.4	8.6	2.8
	12.2	4.72222	10.6111	10.6	11.375	7.27778	9.25	13.2778	13.25	7.75	12.9444	7.4	10.5	7.8	5.4	4.8	8.6	10.2	1.4	8.2	14	4.2	10.4	5.5	6.6	6	4.8	5	7.2	3	2.8	4.2	6.8	8.6	11.4	0	5.75	4.8	2.2	6.6	1.6	7.6	2.8	2.4	5.8	2	0.2	2.2	0.8
	4.4	7.72222	10.375	10.9444	11.875	7	11.125	11.2778	6.625	5.875	9.83333	11.6	9.25	6.2	6.2	7.4	4.2	2.4	7.4	8.2	4.8	11.6	5.6	4.75	7.6	6.6	6.2	0	0	4.4	8.2	5	6.8	5	8.8	9	8.75	3.2	4.4	2.4	1.8	6.6	3.4	4.2	2.8	3.8	0.8	1.2	1
	9.2	8.625	3.5	4.72222	6.25	5.625	11.5	9.61111	10.75	9.75	11.6111	5.8	9	7.8	9.25	7.2	7.2	0.4	8.8	7.2	7.6	4.2	3.2	7.75	5.6	8.8	3.6	3.8	8.4	4.2	2.8	7.4	7.4	4.6	3.2	7.8	7.5	2	3.2	9.6	6	9.8	4.8	7.2	2.2	1	3	9.4	1.4
	7.8	3.5	14.25	14.2778	11.375	4.61111	9	7.16667	9.375	10	8.72222	2.8	10.5	6.4	3	8.2	7.2	6.4	5.4	6.6	13.4	7.4	7.4	4.75	6.6	5.6	6.2	2	8.2	2.6	4	7	3.2	1.6	5.8	0.6	7.5	3.2	5	4.6	1.8	6.8	2.6	4	0.2	4.6	4.4	0.4	2.4
	2.4	8	6.125	5.5	11.375	9	8	10.6111	8.5	5	0.5	8.2	7.5	8.2	6	8.2	7	7.8	2.6	5.4	4	10	12	7	5.2	6.6	4.6	4.2	9.4	2.2	4.4	6.2	5.2	5.6	4.2	5	6.75	3.4	4.8	5	4	10	0.2	4.6	6.2	0	6.6	12.8	0
		5.875	5.625	5.94444	7.375	15.75	5.875	8.83333	6.125	11.25	11.6111	8.4	10	8.2	6	4.4	5.6	4.2	7.4	4.8	12		9.8	6.75	5	6	4.8	0.4	7.8	3.6	3.4	6.2	1.2	6.2	4	5	7.25	3.4	7.2	0	5.4	3.8	2	8	3.8	1.4	4.8	6.6	2
		4.375	13.375	12.7222	3.5	9.38889	9.375	6.94444	11.75	7.5	10.5	10.4	0	8.4	7	7.8	7.8	5	4	9	8		9.6	7.5	13.2	6	5.2	1.6	0	1.4	3.4	5.4	9	4.8	6.6	7.6	7.5	0.6	6.2	3.4	4.4	2	0.4	0.4	5.2	0	5	2.2	3.8
		9.16667	11.5	11.1667	6.125	6.625	9.875	10.7222	9	10.375	7.05556	4.2	4.5	5.6	7.5	6.4	6	4	0.4	5.8	6		9.6	3.75	3	4.4	2.8	3	0	1.2	1.8	5.2	3	9	9.8	3.2	7.5	0	5.2	4.4	6.2	0	4.6	4.2	0.4	0.2	5.4	6.6	0.2
		13.125	8	7.16667	10	4.25	8.25	8.5	10.875	12	6.94444	5.6	4.75	5.4	2.25	6.2	7.2	9.4	0	5.4	5		4	6.75	8.6	8	5.2	2.8	0	2.6	4.2	8.2	4	5.6	8.4	6.6	8.75	5.6	9.8	2	9.6	3.4	5.6	7.4	1	2.2	6	9.8	0.6
		9.625	7.875	7.27778	10.625	6.75	8.75	1.61111	9	6.375	5.5	6.6	7.75	7.2	5	7.6	3.6	6.4	7.4	7.4	3.2		10.6	6.25	5	5.6	4.4	3.6	0.4	8.4	5.6	6.2	2	7.2	0	10	9.25	2.4	6.8	2.4	4.4	7	0.2	4.2	2.6	1.6	7.4	10.6	4.2
		10.125	9.5	8.5	6.375	9.83333	12.25	2.38889	8.25	7.25	7.83333	5.2	4.75	6.8	7.25	8.8	6	6.6	8	3.8	6.6		11.8	6.75	6	5.6	3	3.8	8.8	8.2	3.6	8	6.8	7.8	9.6	0.2	8	3.4	5.6	6.8	2.4	6.2	1	5.6	2.4	1.8	2.8	9.6	9.6
		12.0556	4.75	5.72222	4.5	12.75	9.875	7.72222	5.125	5.875	4.94444	6.6	10	2.6		7	5	4.2	3.2	5	4.2		8.2	7.5	4.2	8.8	9.6	5	5.2	6.4	4.2	7	1.6	5	9.8	6.4	4.75	0.6	5.4	2.6	0	6.2	8	6	0.2	1	3.2	0	3
		6.27778	6	6	9.75		11	5.61111	10.125	7.375	10.2778	5.6	7.75	5.6		7.4	7.4	7	3	7.6	7.6		1.6	7	0.6	7.2	3	2.6	0	4.4	6.4	5	0.2	4.6	0.4	7.2	6.5	1.2	4.6	7.8	13.4	4.6	1.6	4.8	2.4	0	9.2	0	3.8
			7.625	7.625	11.125		6.75	8.61111	6.375	8.75	1.72222	7.6	11.25	5.2			8.6	3.6	4.6	5.8	4.6		2	6.75		3.2	2.6	7	7			7.2		0.2	5.4	8.2		0.8	4	6.4	12.2	3	2.2	3.4	1.2	0.4	7.6	5	5
			8.625	9.5	6.5		5.875	1.27778	7.75		2.16667	9.6	7.25	8			6.4	7	3.2	8.4	5.6		8.2	4.75		5.4	5	5	0.2			5.8		0.8	8.6	12.6		3.8	6	4.4	9.2	7	5.2	3.4	0.8	1.4	8.4	0	5.2
					3.625		8	9.27778	8.5		10.6111	9.4	7	5.6			2.2	5.2	1.8	5	5.4		8.2	6.25		7.6	3.4	4.8	8.8			5.4		5	9.6	1.2		0	4.2	2.8	4.4	7	10.4	0.4		6.2	7	5.6	0
							6.5	3.83333	10.125		1.61111	4.8	9.75	9			5.4	1	9.6	4.2	13.8			6.25		7.4	3.8	3.4	0					6	6.4	7.2		2.8		0	13.2	10.4	0.2	2.6		7.8	2.4	5.8	2.2
							7.875	4.61111	8.22059				9.75	5.4			4.4				11.6			7.25			5.8	7	4.8			7.2		1.2	6.8	6.6				1.6	0.4		3.4	12		3.6	6	0.6	4.2
							7.375	2.94444					1.75	7.8			7.4				8			7.75			5.4	4.4	5.4			7			5					10	12.4		4.8	9.4		2	4.6	6	7
							9.875	6.16667					5.5	4.6			5.6				8.6			4.5			6.6	0.2	0.4			6			5.6					2	6.6		0.2	0		0	3.2		4.2
							8.625	5.16667						4.8			6				6			5.5			5.2	1.8	9			8.6			7.8					8.2	9		6	1			5.8		6.8
							7.25	6.27778						8.6			8							2.75			5								9					0			4.6						4.6
																								5.5			3.6
Fig 2F	Correlation analysis of fecundity and variable exon number
	Exon 4 numbers	12	11	11	10	9	8	8	7	7	6	5	5	5	4	3	3	3	2	2	2	2	2	2	2	2	1	1	1	1	1	1	1	1	1	1
	Mean egg laid per day	9.24545	8.21481	7.608	8.11111	7.32105	5.72308	6.808	7.62105	7.29744	5.92903	5.58065	7.24118	7.1641	6.655	7.67708	6.655	5.63684	9.42	8.64286	7.656	8.2	6.75263	6.11	3.68889	2.09375	9.84138	9.45806	7.57391	7.38889	7.12632	6.85714	5.95	5.25	4.88966	3.40588
	Exon 6 numbers	48	47	47	44	42	42	39	38	37	34	29	29	27	25	24	23	22	21	18	17	16	14	11	10	8	8	7	7	6	6	5	4	4	3	2	2	2	2	2	2	2	2	1	1	1	1	1	1
	Mean egg laid per day	9.24545	8.57838	8.63205	8.50857	6.92	6.1125	6.98621	8.19459	4.11429	7.45946	6.83571	3.93846	4.556	6.68205	6.0973	6.13529	6.40833	5.11111	4.0381	5.87059	3.98	4.08889	3.08276	3.86429	3.28	3.72143	5.41333	5.50909	3.728	2.83684	4.25	3.76667	5.56667	6.535	7.3	5.72941	5.72727	5.23846	3.94444	3.38182	2.56	2.43571	3.46309	3.24242	3.06857	2.79333	2.432	2
	Exon 9 numbers	33	32	32	32	32	32	32	32	32	32	32	29	28	28	27	26	25	24	23	22	22	21	21	19	19	18	17	17	16	13	10	10	9	8	7	6	5	5	4	4	3	2	2	2	2	2	1	1
	Mean egg laid per day	9.24545	8.20833	8.82161	8.76389	8.53157	8.22174	8.83013	8.14957	8.22059	7.90054	7.63072	6.68235	7.63514	7.37692	5.8875	7.20667	6.39487	4.53529	4.61765	6.64118	7.59474	7.20909	5.93333	6.19375	5.84	6.23529	5.05375	3.43158	4.22632	4.5	3.52667	6.35135	4.57333	5.75429	7.06667	6.42286	7.78333	2.18824	4.73939	5.34872	5.82632	6.21176	4.4	4.38947	3.30625	2.02162	4.57368	4.14444
Fig 2G	Correlation analysis of fecundity and ectodomains
	Ectodomains	19008	17424	17424	15840	14256	12672	12672	11088	11088	9504	7920	7920	7920	6336	4752	4752	4752	3168	3168	3168	3168	3168	3168	3168	3168	1584	1584	1584	1584	1584	1584	1584	1584	1584	1584	18612	18612	17424	16632	16632	15444	15048	14652	13464	11484	11484	10692	9900
	Mean egg laid per day	9.24545	8.21481	7.608	8.11111	7.32105	5.72308	6.808	7.62105	7.29744	5.92903	5.58065	7.24118	7.1641	6.655	7.67708	6.655	5.63684	9.42	8.64286	7.656	8.2	6.75263	6.11	3.68889	2.09375	9.84138	9.45806	7.57391	7.38889	7.12632	6.85714	5.95	5.25	4.88966	3.40588	8.57838	8.63205	8.50857	6.92	6.1125	6.98621	8.19459	4.11429	7.45946	6.83571	3.93846	4.556	6.68205
Fig 2H	Pairwise comparisons of fecundity among single variable exon mutants
	Single exon 4												Single exon 6																	Single exon 9
	WT	Single4.4	Single4.6	Single4.9	Single4.2	Single4.7	Single4.1	Single4.12	Single4.11	Single4.10	Single4.3		WT	Single6.43	Single6.7	Single6.4	Single6.6	Single6.1	Single6.13	Single6.48	Single6.46	Single6.35	Single6.8	Single6.44	Single6.16	Single6.28	Single6.2	Single6.12		WT	Single9.9	Single9.32	Single9.13	Single9.1
	12.4	13.8	6.4	6	10	10.8	6.6	6.6	3	7.4	2		12.4	7.143	2.6	0.2	0	2.4	1	2.2	2.4	1	0.8	0	3	0.2	0	0.6		12.4	0	3.8	2.8	2.6
	13.4	11.4	10.4	10.6	7.4	7.2	6.6	5.4	2.6	3.8	4		13.4	0	4.8	4.2	6.4	1.6	0.2	0	2	4.4	0.8	0.2	0	1.6	0.8	0		13.4	7.2	0.4	6.6	3
	9.8	5.4	8.2	10.6	8.8	8.2	10	8.2	4.6	6.2	0		9.8	9.286	2.4	2.2	1.8	3.2	5.6	0	1.8	0.4	0.8	0.4	2.8	0	0.6	0		9.8	1.2	9.6	0.6	2.6
	14.6	8.8	10.4	7	6	6.8	8.6	4	2.2	0.2	2.8		14.6	5.714	0	0.2	6	0	2	1.4	2	2.2	0.4	0	1	0	1	0.2		14.6	2.6	2.2	6.6	5
	10.2	11.6	9.4	3.6	6.4	12.6	6.4	3.8	8.8	2.8	4.4		10.2	12	4.2	3.2	2.4	2.2	0.4	1.4	2	0.2	0.4	0.6	2	0	4.2	0		10.2	5.2	0	2.2	3.8
	11.2	11.4	9.4	5.2	5.6	4.4	4.2	9.4	9.4	5.8	2.6		11.2	4.714	2.2	9	2.4	1.4	3	1.4	0.2	1.2	1	4.6	0.8	1	4.6	0		11.2	2.2	8	1.4	1
	8	10.8	15.8	13	8.4	8.4	7.2	7.4	5.2	5	8.6		8	0	3.8	1.2	0	2.2	2	2.2	0	2	1.4	0	0.6	1.4	1.4	0		8	9.8	0	2.8	1.4
	5.8	12	10.2	6.2	11	5.4	6.8	7.6	1.6	5.4	3		5.8	7.571	2.8	8.4	5.4	3.2	4.2	3.2	0.2	1.2	1.4	0	0	0.2	0.8	0		5.8	0.4	1.2	6.6	2
	9.4	11.4	7.4	8.4	1.4	8.4	4.6	9	3.2	5.4	2		9.4	1	0	3.2	2.4	0.2	1.2	0.2	0.4	3	1.2	4.2	0	0.4	1.2	0		9.4	1.6	8.4	2.8	1.2
	9.8	7.4	13	9.2	0.8	8.8	7.2	4.2	15.2	0	3.4		9.8	0	2.4	3.2	5.8	3	1	0	2	1.8	0.8	0	0.2	2.2	0	0		9.8	0.2	0	0	1
	6.2	13.6	11	11	9	7.8	5.8	6.8	0	1.6	0.6		6.2	1.571	0	2	6	5.6	2.4	0	1	0.8	0.4	3	0.2	0	0.2	0		6.2	5.4	6.4	6.2	0.4
	6.8	8.2	10.6	7.6	4	8.8	7.2	4.6	1.8	4	0.4		6.8	3.571	10.6	4	0	3.2	3	0	0.6	0.2	0.2	2	1.2	3.6	0	0.8		6.8	6.2	3.6	2	0
	10.8	11.8	5.8	4.4	6.2	9.6	7.2	2.2	5.4	6	3.8		10.8	2.714	0	5.4	7.4	2.4	2	7	2.8	3.8	1.4	1.8	0.2	0	2.2	0		10.8	4.8	0	1.6	3.2
	10.8	7	8.4	11.6	2.8	7.8	8.4	4.6	2.8	3.2	2.8		10.8	1.286	1.8	2.4	4.8	2	1.4	0	1.2	0.2	0.4	0		0.4	3	0		10.8	5.6	1	0.4	0
	11.2	14	9.2	6.8	6.4	7	7.2	6	7.8	6.8	0		11.2	0	0	2.6	2	3.6	1.2	0	1.2	0.2	2.4	0		1.2	1.2	0		11.2	7.2	0	1.2	0
	9.2	9.2	5.2	2	15	6	7.4	4.8	8.2	5.8	3.8		9.2	7.857	0.6	0.4	1.4	1	1.6	0	3.4	0.2	0.6	0		0.6	1.8	1.8		9.2	3	1.6	4.2	2.2
	7.8	7.8	8.6	5.8	8.6	8.8	7.8	5.8	5.4	4.8	4		7.8	2.571	7	4.8	0	1.2	2.2	2.6	1.8	1	1.8	0		0	0	0		7.8	7.4	8.6	2.8	2
	12.2	11.4	6.4	10.6	11.4	4.8	5.8	7.6	5.8	0	2.6		12.2	0	6	5.8	0.2	3.6	2.6	0	1.2	1.2	2	0		8.6	0	0		12.2	0.2	2.2	0.8	2.4
	4.4	6.8	8.2	11.6	6.2	5.2	4.8	3.4	5.4	5.6	3.2		4.4	3.571	1.8	2.6	0	3	1.8	0	2.6	0.6	1	2.2		0	0	0		4.4	0.8	1.2	1	1.8
	9.2	5.8	11.2	4.2		5	7	7	5.2	3	0		9.2	4.429	0	4.8	2.4	3.6	2.2	2	2.2	1.8	1.4	3.8		0	0			9.2	3	9.4	1.4	0
	7.8	12.4	9.4	10.4		6	5.6	5.4	4.8	5.2	5		7.8	0	0	2.8	5	2.4	1	2.6	0	2	0	0.4		0	0			7.8	4.4	0.4	2.4	2.6
	2.4	9	11.2	8.4		5	5.2	7.8	2.2	4.4	4.6		2.4	1.571	5.8	2.4	0.6	4.4	3	0.6	3.6	2.6	4.4	0		1	0			2.4	6.6	12.8	0	3.4
		10.2	7.4	0		6.8	9.4	3.8	4.8	9	1.8			0	8.8	2.4	5.4	2.8	1.2	0	0.4	0.75	3.2	5.2		2.2	0.2				4.8	6.6	2	3.6
		11.4	10.8			8	7.4	2.4	5.2	6.2	1.8			0.857	4	2.8	4	2.4	1	9	4.2	3.4	4.8			1.6	0				5	2.2	3.8	3.2
		8	10			6.6	6.4	8.8	5.8	3	6.4			3.857	0	0.8	0	0.2	2.6	0.6	0.4	0.8	0.6			2	0				5.4	6.6	0.2	0
		10.6	6.4			9.8	4.8	8	5.2	5.6	7.6			6.571	8	1	1.4		1.6	0	2.8	0.6	0.4			0.4	0				6	9.8	0.6	2.6
		9.4	11.8			8.6	8.4	3.2	5.8	9.4	4.8			4.571	2.6	4.2	5.2		2.6	6.4	1.8	1.2	3.2			0	1.2				7.4	10.6	4.2	0
		8.6	8.4			6	8	8.2	3	8.2	5.4			7.714	7	6.2	1		1.8	2	3	1.8	2.4			0	0				2.8	9.6	9.6	2
		6.2	7.8			4.2		6.8	5.2	8	4.4			4.714	1.8	0	2.4		2.8	3.4	4.4	2	0.6			0.8	0.8				3.2	0	3	2.2
			10			4.8		10.4	6		3.6			3.714	5	2.2	2		1	1.8	2.2	2.4	0.2			0	0				9.2	0	3.8	4.8
			14.8			7		5.4	5.4		6.4			0.857	0.2	1.8			2.4	0.4			0.2			0.2	0				7.6	5	5	6.6
						5.2		1.8	6.4		6.4			3.429	4.4	0			1.8	2.8			0.2			0.6					8.4	0	5.2	0.8
						8.8			6.4		0.6			1.429	6.4	3.6			2.6	1.8			1.2			0					7	5.6	0	0
						7.8			4.2		3					7.4			1.6	3.6			2.4			3.6					2.4	5.8	2.2	3.6
						7.6			7.2							0			2.2	7.8			3.6			0					6	0.6	4.2	0.4
						12			7.8										1	0.2			0.8			1.4					4.6	6	7	0
																			1.6	4.6			1.2			0.4					3.2		4.2	7.2
																			1.2				0.4								5.8		6.8
																			3.2				0.2										4.6
																			0.4				0.4
																			0.6				0.6
																			2.2				4.8
																			2.8				0.6
																			1.4				0.2
																			3.4				4
																			2.6				5.4
																			3.4				5.2
																			2.6				1.4
																			2				4.2
																			1.4				0.6
Fig 2I	Pairwise comparisons of fecundity among two variable exon mutants
	Two exon 4s										Two exon 6s										Two exon 9s
	WT	S4.4/S4.9	Δ4.1-4.10	S4.12/S4.9	Δ4.3-4.12	S4.4/S4.12	S4.6/S4.7	S4.3/S4.11	S4.3/S4.9		WT	S6.2/S6.16	S6.4/S6.7	S6.43/S6.44	S6.2/S6.12	Δ6.2-6.47	S6.35/S6.46	S6.12/S6.28	S6.12/S6.16		WT	S9.1/S9.32	S9.1/S9.13	S9.9/S9.13	S9.1/S9.9	S9.9/S9.32
	12.4	5.4	10.2	7.8	12.2	6.4	6.2	4.8	0.8		12.4	7.8	6	4.4	7	5.2	3.2	1.2	0		12.4	3.8	14.8	4	2	4.6
	13.4	8	6.4	7.4	11.8	6	5.8	8	3.8		13.4	8	6	1.6	2	4.2	3.6	3.2	0		13.4	11	0	0.8	4.8	2.8
	9.8	11.2	10.4	7.2	7.8	4.2	6.2	3	2.2		9.8	8.6	7.4	6.6	10.6	2.2	3.6	4.2	0		9.8	4.4	8.2	7.2	4.2	7
	14.6	13	4.6	10.2	10.6	8.4	9.8	5.4	3.8		14.6	7	9		1.6	5.6	4	3.6	0		14.6	5.4	3.8	0.8	1.4	0
	10.2	10.2	6.8	8.2	0	7.2	7.6	1.6	5.6		10.2	0	5.8	3.6	8	6	0.8	1.6	1		10.2	4.8	4.8	2.4	6.6	2.8
	11.2	10	3.4	4.6	10.2	4.2	5.6	5.2	0		11.2	9.8	5	8	1.6	0	2.8	2.6	1.4		11.2	5	7.2	2.4	3.4	0
	8	10	4.2	9.8	11.8	6.4	5	2.2	3.8		8	8.6	6.4	3	4.6	4.6	3.8	3	1.6		8	2.4	5.2	4.8	7.2	4
	5.8	12.4	10.2	10.4	8.2	7.4	6.4	5.4	0.2		5.8	13.8	6.6	7.4	9.2	2.6	4.2	3.6	2		5.8	2.2	10.2	9.8	4.4	5.6
	9.4	4.4	10.8	8.2	7	5.2	9	7.2	1.6		9.4	0	6.2	6.2	4.6	6	2.6	2.4	2		9.4	10.6	1.6	3	5.2	1.6
	9.8	13	8.4	9	6.4	8.2	6	2.8	1.2		9.8	0.8	8.6	5.6	8	6	2.8	3.4	2.2		9.8	5	10.8	1.8	1.6	0
	6.2	9	3	4.4	6.8	5.8	7	5.6	4.4		6.2	10.2	3.6	8.8	5.4	1.4	6.4	5.8	2.2		6.2	6.8	4.6	0.6	3	4.2
	6.8	9.8	7.4	6.8	11.4	4.6	4	2	6.4		6.8	4.2	6.6	3.6	3.4	5.4	2.8	4.2	2.2		6.8	9.2	4.4	7	4	0
	10.8	15.4	8.8	8.2	4.4	4.6	5.2	1	0		10.8	11.6	5.8	2.4	4.4	1.2	4.8	2.4	2.4		10.8	9	3.4	5.4	0.2	1
	10.8	11.4	8.6	3.2	8	9.8	3.4	2	2.6		10.8	6.6	3.6	10.4	5.6	2.2	5	2.2	2.4		10.8	3.4	6.6	2	3.2	0
	11.2	14.8	6.8	6	13.6	8	2.2	1	1.6		11.2	3.8	3.8	3.8	9.8	7	2	4.4	2.4		11.2	10.2	5.6	5.6	4.6	0
	9.2	12.6	6.8	9	4.6	8	4.2	0.4	2.2		9.2	4.6	3.6	0	8.4	6	3.6	2.6	2.4		9.2	8.4	2	11	6.4	0
	7.8	8.8	10.2	9.4	5.8	5	5	4.4	4.4		7.8	4.4	3	9.4	4.4	3.6	1.8	4.2	2.8		7.8	8.2	4.2	3	6.4	0.2
	12.2		8.6	5.2	10	6.6	6.4	0.8	0.4		12.2	2.6	5.2	1.6	0	4.8	3	3	2.8		12.2	7.6	2.8	2.4	5.8	2
	4.4	12.6	8.8	9.8	9.8	8.8	7.8	4.4	1		4.4	10.8	6	6.2	2.6	2.8	4.2	2.2	3		4.4	6.6	3.4	4.2	2.8	3.8
	9.2	9.8	11	9	5.6	6.4	4	3	3		9.2	11.6	5.4	8	5	5.6	2.2	0	3.2		9.2	9.8	4.8	7.2	2.2	1
	7.8	7.6	15.2	6.8	8.2	4.2	5	6	0.6		7.8	10	4.2	8.4	4.4	4.6	4.8	1.8	3.4		7.8	6.8	2.6	4	0.2	4.6
	2.4	5	12.8	7	5.4	5.4	5.2	2.6	0		2.4	6	5	7.8	4.2	1	5	0	3.4		2.4	10	0.2	4.6	6.2	0
		7.6	10.8	10.4	6.4	10	8.4	7.6	6			10.8	10.2	9.2	5.4	3.2	1.6	2.6	3.6			3.8	2	8	3.8	1.4
		2.6	12.4	10.6	3.2	8.6	3.2	6.4	1.2			13.4	4.6	2.4	2.4	3.8	4.4	3.8	4			2	0.4	0.4	5.2	0
		7.4	9.6	8	2.2	8.2	5.2	0.8	2.4			9.8	6.2	6.6	6.2	3.6	2.2	0.2	4			0	4.6	4.2	0.4	0.2
		9.2	8.2	6.6		6.2	8.6	1.2	1.4			8.6	5.2	9.4	7.4	1.8	0	0	4			3.4	5.6	7.4	1	2.2
		4.4	8	5.6		6.8	4	1	1			9.6	7.2	5.8		3.4	4	3.4	4.2			7	0.2	4.2	2.6	1.6
		8.4	9.6	7.8		5.2	1	2.8	1.4			5.6	5	1.6		5.2	2	2.6	5.6			6.2	1	5.6	2.4	1.8
		11.2		8.4		5.8	7.4	5.4	0.2			0	6.8	5.4		2.8	6.8	0.2				6.2	8	6	0.2	1
		8.6		7.6		9.6	8	6.4	2			10.4	3.8	4.8		7	1.6	2.4				4.6	1.6	4.8	2.4	0
		8.8		7.2		10.4	7.8	4.8	0.2				5.8	3.2		3.4	5.6					3	2.2	3.4	1.2	0.4
				13.8		5.4	6.4	5.4	1.6				5	8.8		6.4	5.6					7	5.2	3.4	0.8	1.4
				9.8		5.6	5.8	2.8					5.2	8.2		5.2	0.8					7	10.4	0.4		6.2
				8.2		9.2	6.2	3					7	6.8		3.2	3.6					10.4	0.2	2.6		7.8
				11.4		1.4	7.8	1								2.4	7.8						3.4	12		3.6
				8.4		7	7.6	5.4								2.6	0.2						4.8	9.4		2
				14.4		9	8										4.6						0.2	0		0
				7.8		7.4	6.2																6	1
				6.2			7.8																4.6
							8
[truncated: 92 more columns]

## Sheet: Fig 3ABCDEFGH
Fig 3A	Lifespan of female exon 4 mutants																																				Lifespan of male exon 4 mutants
	Day	WT	Δ4.10	Δ4.6-4.12/Δ4.3-4.6	Δ4.4-4.12/Δ4.1-4.5	Δ4.10-4.12	Δ4.3-4.6	Δ4.6-4.12/Δ4.1-4.9	Δ4.1-4.5	Δ4.6-4.12/Δ4.1-4.10	Δ4.4-4.12/Δ4.1-4.9	Δ4.3-4.12/Δ4.1-4.9	Δ4.4-4.12/Δ4.1-4.10	Δ4.6-4.12	Δ4.3-4.12/Δ4.1-4.10	Δ4.1-4.9	S4.9/Δ4.3-4.12	S4.12/Δ4.3-4.12	Δ4.4-4.12	Δ4.1-4.10	Δ4.3-4.12	S4.6/S4.7	S4.3/S4.9	S4.4/S4.12	S4.4/S4.9	S4.9/S4.12	Single4.2	Single4.3	Single4.4	Single4.6	Single4.7	Single4.9	Single4.11	Single4.12	Single4.10	Single4.1	Day	WT	Δ4.10	Δ4.6-4.12/Δ4.3-4.6	Δ4.4-4.12/Δ4.1-4.5	Δ4.10-4.12	Δ4.3-4.6	Δ4.6-4.12/Δ4.1-4.9	Δ4.1-4.5	Δ4.6-4.12/Δ4.1-4.10	Δ4.4-4.12/Δ4.1-4.9	Δ4.3-4.12/Δ4.1-4.9	Δ4.4-4.12/Δ4.1-4.10
	0	100	100	100	100	100	100	100	100	100	100	100	100	100	100	100	100	100	100	100	100	100	100	100	100	100	100	100	100	100	100	100	100	100	100	100	0	100	100	100	100	100	100	100	100	100	100	100	100
	1	100	100	100	100	100	100	100	100	100	100	100	100	100	100	100	100	100	100	100	100	100	100	100	100	100	100	100	100	100	100	100	100	100	100	100	1	100	100	100	100	100	100	100	100	100	100	100	100
	2	100	100	100	100	100	100	100	100	100	100	100	100	100	100	100	100	100	100	100	100	100	100	100	100	100	100	100	100	100	100	100	100	100	100	100	2	100	100	100	100	100	100	100	100	100	100	100	100
	3	100	100	100	100	100	100	100	100	100	100	100	100	100	100	100	100	100	100	100	100	100	100	100	100	100	100	100	100	100	100	100	100	100	100	100	3	100	100	100	100	100	100	100	100	100	100	100	100
	4	99	100	100	100	100	100	100	100	99	100	98	99	100	100	96	100	100	98	98	99	100	100	100	100	100	100	100	100	100	100	100	100	100	100	100	4	99	100	100	100	100	100	100	100	99	100	98	99
	5	99	100	100	98	100	100	99	100	99	99	98	99	100	100	96	100	100	97	98	99	100	97	100	100	100	100	98	100	100	100	100	99	98	99	100	5	99	100	100	98	100	100	99	100	99	99	98	99
	6	99	100	100	98	100	100	99	100	99	98	97	99	100	100	94	94	100	95	98	99	100	97	100	100	100	100	98	100	100	100	100	99	98	99	100	6	99	100	100	98	100	100	99	100	99	98	97	99
	7	99	100	100	98	100	100	98	100	98	98	96	99	100	100	92	92	97	95	98	98	100	94	100	100	100	99	98	100	100	100	99	98	97	98	99	7	99	100	100	98	100	100	98	100	98	98	96	99
	8	99	99	100	97	100	100	98	100	98	96	96	99	100	100	90	88	95	95	98	98	100	93	100	100	97	99	97	100	100	100	97	97	97	98	98	8	99	99	100	97	100	100	98	100	98	96	96	99
	9	99	99	100	97	100	100	98	100	97	96	96	99	100	100	80	86	90	95	94	98	99	86	100	98	97	98	92	100	100	100	97	96	96	98	98	9	99	99	100	97	100	100	98	100	97	96	96	99
	10	99	98	99	97	100	98	98	100	97	96	95	99	98	100	78	82	86	94	90	97	98	84	100	96	97	98	88	100	100	100	96	93	96	98	98	10	99	98	99	97	100	98	98	100	97	96	95	99
	11	99	97	99	97	100	98	98	99	97	96	95	99	98	100	75	82	86	94	88	97	98	83	100	94	93	98	84	100	100	100	95	86	92	93	93	11	99	97	99	97	100	98	98	99	97	96	95	99
	12	99	96	97	96	100	98	98	98	96	96	95	99	97	100	75	80	84	93	86	97	98	82	100	83	93	96	83	100	100	100	91	86	92	93	90	12	99	96	97	96	100	98	98	98	96	96	95	99
	13	99	94	94	94	100	98	98	97	96	94	94	99	96	100	70	78	84	91	85	96	98	81	100	77	93	96	79	100	100	100	90	81	92	87	88	13	99	94	94	94	100	98	98	97	96	94	94	99
	14	99	93	92	94	100	98	98	95	96	94	94	99	96	99	70	77	84	90	82	95	98	81	100	77	93	96	76	100	100	100	87	79	90	84	84	14	99	93	92	94	100	98	98	95	96	94	94	99
	15	98	93	90	94	100	98	98	95	96	94	94	99	94	99	70	77	84	88	81	95	97	81	100	77	93	96	74	100	100	100	84	75	87	80	84	15	98	93	90	94	100	98	98	95	96	94	94	99
	16	98	92	89	94	98	98	98	94	96	94	94	98	90	99	67	76	83	88	77	95	97	81	100	77	90	95	71	100	100	100	79	73	82	77	80	16	98	92	89	94	98	98	98	94	96	94	94	98
	17	98	92	86	94	98	98	96	94	96	94	94	98	88	99	64	76	81	86	73	95	97	81	100	77	87	93	70	100	100	100	76	70	81	75	76	17	98	92	86	94	98	98	96	94	96	94	94	98
	18	98	90	86	94	98	98	96	92	96	94	94	98	86	99	62	76	78	85	69	94	96	81	100	77	87	93	66	100	100	100	73	70	79	72	76	18	98	90	86	94	98	98	96	92	96	94	94	98
	19	98	90	84	94	96	98	96	90	96	94	94	98	86	99	59	75	77	84	65	94	95	81	100	77	86	93	66	100	100	100	71	66	77	69	73	19	98	90	84	94	96	98	96	90	96	94	94	98
	20	98	86	83	93	96	98	95	89	96	92	94	98	84	99	57	73	74	84	57	94	95	81	98	77	86	91	60	100	100	100	67	66	74	66	71	20	98	86	83	93	96	98	95	89	96	92	94	98
	21	98	86	82	92	95	98	94	89	96	92	94	98	82	98	56	72	71	82	50	94	94	80	98	88	86	88	57	100	100	100	54	56	68	60	68	21	98	86	82	92	95	98	94	89	96	92	94	98
	22	98	84	82	92	94	97	93	86	96	92	94	96	81	98	56	71	66	82	40	93	94	79	98	76	86	87	56	100	99	100	52	56	68	57	65	22	98	84	82	92	94	97	93	86	96	92	94	96
	23	98	83	81	91	94	97	93	83	95	91	94	96	78	98	53	67	66	82	40	92	94	75	96	76	85	86	52	100	98	100	48	50	66	56	62	23	98	83	81	91	94	97	93	83	95	91	94	96
	24	98	80	80	91	94	96	92	82	95	91	94	95	74	98	49	64	64	82	36	92	94	75	96	76	84	86	52	100	98	100	46	45	64	50	60	24	98	80	80	91	94	96	92	82	95	91	94	95
	25	98	79	78	91	93	96	90	78	95	91	94	94	72	98	44	62	63	82	32	90	93	75	95	76	83	85	47	100	98	100	43	39	61	46	58	25	98	79	78	91	93	96	90	78	95	91	94	94
	26	98	78	78	91	92	96	89	76	95	91	93	94	68	98	40	53	60	82	32	90	93	73	94	75	76	84	45	100	98	100	41	34	56	44	56	26	98	78	78	91	92	96	89	76	95	91	93	94
	27	98	77	76	91	90	93	88	74	95	90	93	93	67	98	37	50	48	82	31	87	93	71	92	75	75	83	40	100	98	100	38	30	53	38	54	27	98	77	76	91	90	93	88	74	95	90	93	93
	28	98	75	76	91	88	92	88	73	95	90	93	92	64	98	34	48	40	82	28	86	91	69	88	73	70	82	37	100	98	100	36	26	53	36	52	28	98	75	76	91	88	92	88	73	95	90	93	92
	29	98	72	76	91	87	91	87	71	95	90	93	92	63	98	32	48	37	80	27	82	90	65	87	71	70	80	35	100	98	100	34	20	49	36	51	29	98	72	76	91	87	91	87	71	95	90	93	92
	30	98	70	74	91	85	90	87	70	94	90	93	92	62	98	31	46	34	80	27	82	90	63	85	71	66	80	26	100	98	100	31	19	49	32	49	30	98	70	74	91	85	90	87	70	94	90	93	92
	31	98	68	73	90	83	88	86	69	92	90	93	91	61	98	28	42	30	79	24	80	88	61	85	71	64	78	16	100	98	100	27	13	46	28	48	31	98	68	73	90	83	88	86	69	92	90	93	91
	32	98	68	70	90	80	88	86	65	92	90	93	91	59	98	25	41	25	75	24	79	87	60	85	71	64	75	16	100	96	100	25	13	46	25	47	32	98	68	70	90	80	88	86	65	92	90	93	91
	33	98	65	70	88	80	86	86	63	92	90	92	90	58	98	24	37	25	71	24	79	87	60	85	71	64	74	14	100	96	100	20	12	44	21	46	33	98	65	70	88	80	86	86	63	92	90	92	90
	34	97	62	68	86	79	83	86	62	92	90	89	90	58	98	23	35	23	70	20	78	86	55	85	71	63	71	14	100	95	100	20	12	44	19	46	34	97	62	68	86	79	83	86	62	92	90	89	90
	35	97	62	64	86	76	82	85	62	92	90	88	90	57	97	21	34	22	67	18	74	86	50	85	70	63	70	12	100	94	100	20	10	44	12	42	35	97	62	64	86	76	82	85	62	92	90	88	90
	36	97	60	64	86	74	80	84	59	92	90	86	90	55	97	16	34	20	61	13	68	86	50	85	70	63	70	10	100	93	100	20	9	44	11	41	36	97	60	64	86	74	80	84	59	92	90	86	90
	37	97	56	62	86	74	76	84	57	92	89	83	89	53	97	12	33	18	57	10	66	85	50	85	70	62	69	10	98	92	100	20	9	44	10	40	37	97	56	62	86	74	76	84	57	92	89	83	89
	38	97	55	60	85	72	76	84	57	92	89	81	88	52	94	12	32	16	57	9	63	85	49	83	70	62	67	10	98	92	100	20	8	44	6	40	38	97	55	60	85	72	76	84	57	92	89	81	88
	39	97	54	60	85	71	74	84	54	91	88	80	88	50	94	11	31	13	57	8	60	85	48	82	70	62	64	8	98	92	100	18	6	41	6	38	39	97	54	60	85	71	74	84	54	91	88	80	88
	40	97	52	59	85	69	71	84	54	89	88	79	87	50	94	11	30	13	54	7	60	84	48	82	70	62	59	8	98	92	100	17	5	39	5	32	40	97	52	59	85	69	71	84	54	89	88	79	87
	41	97	50	58	84	66	71	82	53	87	88	76	87	49	94	11	28	13	54	6	57	83	48	81	70	57	57	8	98	90	100	16	5	36	4	28	41	97	50	58	84	66	71	82	53	87	88	76	87
	42	96	50	58	83	64	70	82	52	86	87	73	86	49	93	10	26	11	54	4	54	82	48	80	70	57	56	7	98	90	100	16	5	32	4	28	42	96	50	58	83	64	70	82	52	86	87	73	86
	43	94	47	57	83	60	70	82	50	84	87	72	86	48	89	8	24	10	54	3	50	80	47	76	70	57	48	5	98	88	100	15	5	31	4	25	43	94	47	57	83	60	70	82	50	84	87	72	86
	44	92	45	56	83	56	68	82	48	82	86	70	84	46	85	6	24	5	50	2	42	76	46	74	70	54	45	5	97	88	100	14	5	27	4	20	44	92	45	56	83	56	68	82	48	82	86	70	84
	45	90	43	56	82	54	62	82	45	80	86	64	84	46	85	4	23	2	46	2	34	75	44	72	68	47	37	5	97	86	100	12	5	22	2	18	45	90	43	56	82	54	62	82	45	80	86	64	84
	46	89	40	55	82	50	60	82	42	77	85	60	83	45	85	2	22	2	46	1	29	74	41	71	68	46	34	5	97	86	100	10	5	22	1	16	46	89	40	55	82	50	60	82	42	77	85	60	83
	47	88	39	54	82	47	55	69	41	76	82	56	81	43	83	2	17	2	42	1	28	69	41	71	66	46	32	4	97	85	98	8	5	18	0	13	47	88	39	54	82	47	55	69	41	76	82	56	81
	48	88	38	54	81	46	52	67	40	75	78	38	80	43	76	1	16	0	38	0	28	64	41	66	64	46	29	4	96	84	98	6	5	14		11	48	88	38	54	81	46	52	67	40	75	78	38	80
	49	86	36	54	81	44	50	66	40	74	66	24	78	42	59	0	14		33		26	64	41	64	63	44	28	4	96	82	98	4	4	10		10	49	86	36	54	81	44	50	66	40	74	66	24	78
	50	85	35	52	78	43	49	66	40	71	45	18	64	39	48		11		32		22	64	41	60	61	38	25	4	96	82	98	3	4	7		8	50	85	35	52	78	43	49	66	40	71	45	18	64
	51	84	34	52	78	41	47	60	38	70	42	16	50	37	46		8		30		17	62	41	55	56	37	18	4	94	81	98	1	4	2		8	51	84	34	52	78	41	47	60	38	70	42	16	50
	52	81	33	52	75	40	47	58	34	67	42	12	47	35	34		8		29		16	56	40	50	53	31	17	4	94	80	96	1	2	2		6	52	81	33	52	75	40	47	58	34	67	42	12	47
	53	78	32	51	75	38	44	52	34	60	38	8	45	30	28		5		27		8	48	40	48	48	23	16	3	94	76	95	0	2	0		4	53	78	32	51	75	38	44	52	34	60	38	8	45
	54	74	30	48	72	37	42	48	34	58	36	5	43	30	25		4		24		6	44	36	44	42	14	15	2	94	71	95		2			3	54	74	30	48	72	37	42	48	34	58	36	5	43
	55	70	30	48	68	36	36	42	34	45	27	2	36	29	18		4		18		4	41	35	40	34	12	12	1	94	70	95		2			3	55	70	30	48	68	36	36	42	34	45	27	2	36
	56	66	29	46	67	36	34	38	32	33	23	2	32	24	16		4		12		4	41	30	40	32	7	8	0	94	68	95		2			2	56	66	29	46	67	36	34	38	32	33	23	2	32
	57	62	27	44	67	34	31	36	31	30	16	2	28	21	13		2		8		3	40	21	36	30	4	4		93	68	95		2			0	57	62	27	44	67	34	31	36	31	30	16	2	28
	58	58	26	44	67	32	30	25	27	29	12	0	22	18	7		2		6		3	39	20	33	25	3	3		91	67	94		1				58	58	26	44	67	32	30	25	27	29	12	0	22
	59	52	23	41	64	30	26	21	26	28	10		22	16	5		0		3		3	35	19	31	23	3	0		90	64	94		1				59	52	23	41	64	30	26	21	26	28	10		22
	60	48	22	38	61	27	24	20	24	22	6		17	14	5				1		3	34	19	26	17	2			89	58	93		1				60	48	22	38	61	27	24	20	24	22	6		17
	61	44	18	36	58	25	22	19	22	19	5		16	12	5				1		2	33	19	24	16	2			88	54	93		1				61	44	18	36	58	25	22	19	22	19	5		16
	62	40	14	35	57	24	20	17	22	18	4		9	10	5				0		2	30	19	16	14	1			85	51	86		0				62	40	14	35	57	24	20	17	22	18	4		9
	63	36	14	32	55	23	18	14	20	18	2		7	9	3						0	26	15	13	14	0			66	48	76						63	36	14	32	55	23	18	14	20	18	2		7
	64	32	13	32	52	20	15	11	20	16	1		4	8	1							22	15	11	11				66	46	76						64	32	13	32	52	20	15	11	20	16	1		4
	65	28	12	30	43	20	12	8	16	16	1		4	8	1							16	13	5	8				59	44	74						65	28	12	30	43	20	12	8	16	16	1		4
	66	25	11	28	34	19	9	2	12	12	1		3	7	0							16	11	2	7				55	44	73						66	25	11	28	34	19	9	2	12	12	1		3
	67	24	9	27	32	16	6	2	10	11	0		2	7								16	8	1	6				38	44	70						67	24	9	27	32	16	6	2	10	11	0		2
	68	22	5	26	23	13	2	0	10	9			2	6								14	8	1	4				37	40	66						68	22	5	26	23	13	2	0	10	9			2
	69	20	5	24	21	12	0		7	9			0	2								13	7	0	2				36	38	66						69	20	5	24	21	12	0		7	9			0
	70	18	4	22	16	12			5	7				1								10	5		0				30	36	64						70	18	4	22	16	12			5	7
	71	14	3	20	13	8			4	5				1								9	5						27	32	61						71	14	3	20	13	8			4	5
	72	12	2	20	8	6			2	3				1								8	0						27	30	59						72	12	2	20	8	6			2	3
	73	9	0	17	8	5			1	3				0								4							25	28	55						73	9	0	17	8	5			1	3
	74	7		15	0	3			1	3												2							20	28	54						74	7		15	0	3			1	3
	75	5		14		0			0	0												0							12	28	50						75	5		14		0			0	0
	76	4		12																									10	26	46						76	4		12
	77	3		11																									8	26	44						77	3		11
	78	3		10																									8	25	38						78	3		10
	79	3		8																									7	23	30						79	3		8
	80	3		7																									6	17	30						80	3		7
	81	3		5																									2	14	28						81	3		5
	82	2		4																									0	9	26						82	2		4
	83	2		2																										2	23						83	2		2
	84	0		1																										2	22						84	0		1
	85			0																										1	16						85			0
	86																													0	13						86
	87																														13						87
	88																														12						88
	89																														11						89
	90																														8						90
	91																														8						91
	92																														6						92
	93																														6						93
	94																														3						94
	95																														3						95
	96																														1						96
	97																														1						97
	98																														1						98
	99																														0						99
	100																																				100
Fig 3B	Lifespan of female exon 6 mutants
	Day	WT	Δ6.22	Δ6.36	Δ6.2-6.10/Δ6.8-6.47	Δ6.10-6.20/Δ6.17-6.48	Δ6.2-6.35/Δ6.30-6.48	Δ6.2-6.10	Δ6.21-6.30	Δ6.10-6.20	Δ6.1-6.30/Δ6.17-6.48	Δ6.2-6.35/Δ6.17-6.48	Δ6.30-6.48	Δ6.10-6.30	Δ6.1-6.30/Δ6.8-6.47	Δ6.1-6.30/Δ6.6-6.47	Δ6.2-6.35/Δ6.8-6.47	Δ6.2-6.35/Δ6.7-6.47	Δ6.1-6.30	Δ6.5-6.44/Δ6.2-6.35	Δ6.17-6.48	Δ6.2-6.35	Δ6.5-6.44/Δ6.8-6.47	Δ6.5-6.44/Δ6.7-6.47	Δ6.8-6.47	Δ6.5-6.44	Δ6.7-6.47	Δ6.4-6.44	Δ6.6-6.47	Δ6.3-6.44	Δ6.5-6.47	Δ6.1-6.44	Δ6.4-6.47	Δ6.3-6.47	Δ6.2-6.47	S6.4/S6.7	S6.35/S6.46	S6.43/S6.44	Single6.43	Single6.1	Single6.4	Single6.12	Single6.46	Single6.16	Single6.8	Single6.35	Single6.44	Single6.7	Single6.6
	0	100	100	100	100	100	100	100	100	100	100	100	100	100	100	100	100	100	100	100	100	100	100	100	100	100	100	100	100	100	100	100	100	100	100	100	100	100	100	100	100	100	100	100	100	100	100	100	100
	1	100	100	100	100	100	100	100	100	100	100	100	100	100	100	100	100	100	100	100	100	100	100	100	100	100	100	100	100	100	100	100	100	100	100	100	100	100	100	99	100	100	100	100	100	100	100	100	100
	2	100	100	100	100	100	100	100	100	100	100	100	100	100	100	100	98	100	100	100	100	100	100	100	100	100	100	100	100	100	100	100	100	100	98	98	99	100	100	99	100	100	99	97	99	100	100	98	98
	3	100	100	100	100	100	100	100	100	100	100	100	100	100	100	100	98	100	98	100	90	100	100	100	100	88	100	100	100	100	100	99	98	98	98	98	99	99	98	98	100	96	98	96	98	96	100	95	98
	4	99	100	100	100	100	100	100	100	100	99	100	100	100	99	100	98	100	98	100	90	100	98	100	100	82	100	96	100	100	100	99	98	96	98	98	99	98	97	98	97	92	96	95	96	92	98	92	89
	5	99	100	100	100	98	100	100	100	98	97	99	100	100	99	100	97	100	98	99	90	95	96	100	100	77	100	96	100	100	100	96	96	82	96	98	98	98	96	93	93	92	95	92	93	85	93	82	82
	6	99	100	100	98	98	100	100	100	98	96	99	100	99	97	100	97	100	98	97	90	90	96	100	100	73	100	93	100	98	93	92	96	71	96	98	96	97	96	85	91	92	94	90	91	84	93	75	69
	7	99	100	100	96	98	100	100	98	98	95	99	100	99	97	100	96	100	97	94	90	77	96	100	100	68	97	93	100	88	93	83	96	58	95	98	95	96	96	76	86	84	91	88	89	82	88	70	58
	8	99	100	100	95	96	100	100	96	97	94	98	100	99	95	99	96	100	97	92	88	75	94	99	100	63	97	91	100	86	93	73	96	50	95	98	94	95	93	72	82	77	88	87	87	80	85	62	49
	9	99	98	100	93	96	100	100	92	96	94	98	100	96	94	96	96	100	97	87	85	69	94	98	100	57	97	76	100	86	90	71	96	49	95	98	93	95	86	67	77	77	86	86	87	77	81	56	43
	10	99	98	100	93	95	100	98	90	94	92	97	100	96	93	96	95	100	95	86	83	67	94	98	100	53	97	73	97	81	90	65	96	39	80	98	93	93	83	58	74	66	85	84	84	76	79	52	39
	11	99	98	100	91	95	100	96	87	92	91	95	100	96	93	94	94	99	94	85	80	63	94	98	100	53	97	66	97	81	90	61	96	39	80	98	93	92	80	58	70	62	83	78	84	72	79	50	35
	12	99	98	100	91	95	100	96	85	92	91	92	97	95	93	92	94	98	94	84	80	56	93	95	100	52	97	65	97	76	90	57	96	36	76	96	89	92	77	55	65	55	78	78	81	72	77	47	35
	13	99	98	100	90	95	100	95	84	91	91	90	97	93	93	91	94	95	93	83	80	54	93	90	100	52	97	55	97	76	87	54	96	36	76	95	83	89	73	54	60	51	73	74	79	70	73	47	30
	14	99	98	100	90	94	100	93	84	91	91	86	96	92	93	89	94	93	93	83	78	52	92	86	97	50	93	51	93	75	83	38	95	34	71	90	83	87	70	48	56	51	71	72	75	68	71	44	26
	15	98	98	100	88	94	100	91	80	88	91	84	94	90	91	88	94	91	93	82	75	52	92	82	97	48	93	51	93	75	83	30	93	34	66	86	78	87	65	39	51	44	69	70	72	68	66	42	21
	16	98	98	100	88	94	100	91	77	88	91	84	93	89	91	86	94	86	90	82	71	52	92	75	97	47	90	46	87	73	77	24	92	34	60	86	73	86	63	38	48	37	66	63	67	66	60	41	19
	17	98	98	100	88	94	100	91	77	88	91	80	90	89	90	86	94	64	87	81	71	52	92	66	93	43	90	46	83	73	73	24	83	34	56	83	73	85	60	34	44	26	62	62	64	65	55	33	12
	18	98	98	100	88	94	100	91	75	87	91	76	89	89	89	84	94	64	86	81	71	48	90	53	93	40	90	43	83	66	73	22	82	34	55	77	67	85	57	33	43	22	57	58	62	65	52	28	10
	19	98	98	100	88	94	98	90	73	86	91	74	87	89	86	82	94	60	81	80	71	48	89	50	93	38	90	41	83	66	73	20	82	34	46	74	66	83	52	32	41	19	56	57	60	64	49	26	9
	20	98	98	97	88	94	98	86	72	86	91	71	82	84	85	80	90	66	80	80	70	47	89	50	90	38	83	40	77	63	57	17	80	34	45	73	64	81	48	32	39	19	56	48	59	62	46	22	5
	21	98	98	97	88	94	98	86	67	85	90	63	82	83	85	78	85	65	80	78	68	47	88	46	90	37	83	40	77	63	57	12	80	34	41	66	59	80	42	31	38	19	52	46	53	61	40	22	3
	22	98	98	97	88	94	98	85	67	85	90	60	81	82	85	76	81	62	80	78	68	47	87	43	87	36	83	36	70	63	57	12	75	33	40	65	53	79	38	30	34	19	49	42	46	59	38	20	1
	23	98	98	97	87	93	97	85	65	85	90	58	80	81	85	74	78	60	77	78	68	47	86	37	87	35	83	35	70	63	57	12	67	33	33	65	53	76	33	29	29	15	45	39	44	58	34	18	0
	24	98	98	97	84	93	96	85	64	84	90	56	79	80	84	70	76	54	77	77	65	45	85	30	87	34	83	33	70	63	53	11	64	32	31	63	50	76	26	28	28	15	45	33	41	53	32	16
	25	98	98	97	83	93	94	85	64	83	90	56	78	75	83	66	72	50	77	74	65	43	84	25	87	33	83	33	70	63	53	7	63	32	30	63	46	76	22	28	25	11	40	30	39	52	29	15
	26	98	98	97	80	93	92	85	61	83	90	54	76	75	80	63	68	47	75	72	65	42	84	24	87	31	77	30	70	60	50	10	57	30	21	58	46	76	14	26	22	11	37	25	37	50	29	11
	27	98	98	93	78	92	92	81	61	83	90	52	72	72	79	58	62	46	74	71	63	42	80	22	87	31	77	28	67	60	50	8	55	30	21	55	46	73	11	25	22	11	35	20	34	47	28	7
	28	98	98	93	78	92	90	76	60	83	89	51	68	67	79	56	61	42	73	68	58	42	80	19	87	31	70	25	63	60	50	6	51	30	20	53	43	71	9	22	19	3	35	14	31	46	26	6
	29	98	98	90	77	92	90	76	58	83	89	49	65	67	78	54	60	38	73	66	55	42	80	14	87	30	67	21	63	60	50	6	48	30	16	51	40	67	6	22	16	3	32	7	28	41	25	6
	30	98	98	90	75	92	81	73	58	83	89	48	62	63	77	50	52	38	73	65	51	39	80	11	83	28	67	20	63	55	50	6	48	24	16	51	40	61	2	21	14	0	31	3	25	40	23	6
	31	98	98	90	75	91	79	73	58	83	89	47	62	61	77	50	49	38	73	65	51	39	80	9	83	23	67	13	63	55	50	6	40	24	16	48	39	58	1	21	13		30	0	23	36	22	4
	32	98	97	90	74	91	74	71	58	83	89	47	60	59	76	48	48	37	72	63	51	37	79	6	83	21	67	11	63	53	50	6	38	20	13	47	37	51	0	21	13		25		21	32	20	3
	33	98	96	90	74	90	71	71	57	81	88	46	60	55	76	46	44	37	71	62	46	32	78	6	83	15	67	8	63	53	50	5	36	20	11	43	35	50		20	12		24		21	30	14	2
	34	97	96	90	73	90	66	68	57	81	88	45	58	54	76	46	44	36	69	62	46	32	78	2	77	15	60	8	63	53	50	5	32	18	10	43	33	45		20	10		20		21	25	14	1
	35	97	96	90	72	90	60	68	56	76	88	45	58	51	75	46	43	36	68	62	45	31	77	2	77	14	57	8	63	53	50	5	27	18	10	35	33	45		19	9		17		19	19	11	0
	36	97	96	90	72	88	58	63	56	75	86	43	56	48	70	45	43	35	65	62	43	29	77	0	77	14	57	8	60	53	50	4	18	13	10	32	32	38		19	9		14		19	15	9
	37	97	96	90	70	88	56	63	56	75	85	42	56	47	65	44	39	35	63	61	43	26	73		70	14	57	6	60	53	43	0	15	12	8	28	32	25		18	8		13		17	13	6
	38	97	96	83	69	88	54	61	56	71	82	42	56	44	65	44	38	34	63	61	41	21	70		70	14	50	6	53	46	40		11	6	6	28	32	22		17	8		10		15	6	5
	39	97	95	83	68	86	53	61	54	64	77	42	56	43	60	44	37	31	62	61	41	17	69		60	13	47	5	53	46	33		10	3	5	26	32	21		14	7		9		15	4	4
	40	97	95	83	68	84	46	51	54	64	76	41	53	43	55	42	35	31	60	61	40	15	66		60	12	47	0	43	40	33		6	1	3	26	30	20		12	5		6		12	2	3
	41	97	94	83	67	84	44	51	47	60	68	40	53	42	49	40	30	28	60	60	38	13	58		50	12	43		40	40	33		3	1	0	16	30	20		10	5		5		9	0	1
	42	96	94	83	65	84	39	48	47	60	66	40	50	42	40	37	30	28	60	60	35	13	50		50	12	43		40	35	33		0	1		14	29	13		6	3		3		6	0	1
	43	94	93	83	64	84	36	48	45	51	57	38	49	40	39	37	30	28	60	58	35	11	40		47	10	40		37	35	30			1		8	29	5		6	3		2		5		1
	44	92	90	77	64	84	33	45	45	51	54	38	47	39	36	37	30	28	59	57	35	8	38		47	8	40		37	30	27			0		8	26	5		5	1		0		3		0
	45	90	90	77	64	83	32	41	41	47	49	36	47	35	28	32	29	28	55	56	16	4	34		40	8	33		33	30	27					6	24	5		5	0				3
	46	89	90	70	63	82	30	38	41	47	41	36	42	33	25	30	29	28	49	56	13	0	30		40	8	30		33	25	27					5	24	3		5					3
	47	88	88	67	63	81	28	38	35	46	40	36	40	29	22	30	29	28	44	56	13		29		30	6	27		30	25	27					3	23	2		4					1
	48	88	88	67	63	80	25	36	35	46	38	34	33	29	20	30	29	28	32	56	13		28		27	8	23		30	21	27					2	20	0		4					0
	49	86	87	67	62	80	23	36	32	38	35	33	29	24	16	29	28	28	29	55	11		27		27	5	23		30	21	27					1	15			2
	50	85	83	67	62	80	20	18	31	38	35	31	22	24	10	28	27	24	26	54	6		26		27	1	20		27	18	27					0	15			1
	51	84	82	67	61	79	19	18	28	38	34	28	22	21	5	25	26	22	23	54	6		25		23	0	17		27	18	27						15			1
	52	81	73	60	60	76	18	13	28	38	31	26	21	21	5	22	26	21	22	53	1		22		23		17		23	16	23						13			0
	53	78	68	57	60	75	16	13	25	32	26	25	17	19	4	22	25	21	17	53	1		19		20		13		23	16	20						13
	54	74	66	57	60	70	16	6	22	32	24	25	15	15	2	20	23	20	13	52	1		17		20		13		10	15	13						0
	55	70	66	57	60	58	15	6	17	26	22	23	12	13	1	18	20	20	10	52	1		14		20		10		7	15	13
	56	66	63	50	60	49	14	6	17	26	19	22	10	13	1	18	18	19	7	52	1		14		17		10		3	15	7
	57	62	62	47	60	42	14	6	15	24	10	19	5	13	0	14	15	18	5	52	0		10		17		7		3	15	3
	58	58	55	47	58	40	14	6	15	23	6	16	4	10		12	12	16	4	52			10		13		7		3	11	0
	59	52	49	43	52	40	14	6	12	16	4	10	2	9		12	10	16	2	47			6		13		3		0	11
	60	48	47	43	50	32	12	6	12	16	4	10	0	7		10	10	15	1	40			4		10		3			10
	61	44	44	40	46	28	10	6	11	10	3	10		4		7	10	13	0	32			4		10		0			10
	62	40	39	40	43	25	10	6	10	7	1	10		4		6	9	13		26			4		7					5
	63	36	27	33	39	22	8	6	4	4	0	10		3		5	8	12		20			3		7					5
	64	32	22	30	38	22	7	6	0	0		9		2		3	7	12		16			2		3					3
	65	28	18	27	33	20	6	6				8		2		2	6	8		14			2		3					3
	66	25	16	23	32	9	4	6				8		0		1	6	8		10			2		0					3
	67	24	13	23	30	6	4	4				7				1	4	7		6			0							3
	68	22	11	20	26	4	3	0				6				0	4	5		5										1
	69	20	9	17	24	1	2					5					3	4		2										1
	70	18	8	17	18	0	2					4					2	2		2										1
	71	14	2	13	17		2					4					2	2		1										0
	72	12	2	13	12		2					0					2	2		1
	73	9	0	10	11		1										2	2		0
	74	7		10	8		0										2	1
	75	5		7	5												2	1
	76	4		7	4												2	1
	77	3		3	2												1	0
	78	3		3	0												1
	79	3		0													1
	80	3															1
	81	3															0
	82	2
	83	2
	84	0
	85
	86
	87
	88
	89
	90
	91
	92
	93
	94
	95
	96
	97
	98
	99
	100
Fig 3C	Lifespan of female exon 9 mutants
	Day	WT	Δ9.1	Δ9.6	Δ9.7	Δ9.9	Δ9.13	Δ9.24	Δ9.29	Δ9.30	Δ9.31	Δ9.33	Δ9.30-9.33	Δ9.14-9.29/Δ9.7-9.18	Δ9.10-9.18/Δ9.14-9.24	Δ9.24-9.33/Δ9.14-9.29	Δ9.24-9.33/Δ9.1-9.30	Δ9.7-9.18/Δ9.1-9.14	Δ9.10-9.18	Δ9.24-9.33	Δ9.14-9.33/Δ9.2-9.24	Δ9.14-9.24	Δ9.14-9.33/Δ9.1-9.25	Δ9.7-9.18	Δ9.1-9.14	Δ9.14-9.33/Δ9.1-9.28	Δ9.14-9.33/Δ9.1-9.29	Δ9.14-9.29	Δ9.14-9.33/Δ9.1-9.30	Δ9.1-9.18	Δ9.14-9.33	Δ9.2-9.24	Δ9.1-9.24/Δ9.2-9.27	Δ9.1-9.24	Δ9.1-9.25	Δ9.2-9.27	Δ9.2-9.28	Δ9.2-9.29	Δ9.1-9.28	Δ9.1-9.29	Δ9.2-9.30	Δ9.1-9.30	Δ9.2-9.31	S9.1/S9.13	S9.1/S9.32	S9.9/S9.13	S9.9/S9.32	Single9.1	Single9.9
	0	100	100	100	100	100	100	100	100	100	100	100	100	100	100	100	100	100	100	100	100	100	100	100	100	100	100	100	100	100	100	100	100	100	100	100	100	100	100	100	100	100	100	100	100	100	100	100	100
	1	100	100	100	100	100	100	100	100	100	100	100	100	100	100	100	100	100	100	100	100	100	100	100	100	100	100	100	100	100	100	100	100	100	100	100	100	100	100	100	100	100	100	100	100	100	100	100	100
	2	100	100	100	100	100	100	100	100	100	100	100	100	100	99	100	100	96	100	100	99	100	100	100	100	100	100	100	100	100	100	100	100	100	100	100	100	100	100	100	100	100	99	100	100	100	100	100	100
	3	100	100	100	100	100	100	100	100	100	100	100	97	100	99	100	100	96	100	99	99	100	100	100	100	100	99	100	100	100	100	99	100	100	100	99	98	100	100	100	100	100	98	98	100	100	98	100	100
	4	99	100	100	100	100	100	100	100	100	100	100	97	100	99	99	100	96	100	99	99	99	100	98	99	100	99	99	100	98	100	99	100	99	100	99	94	100	97	98	100	99	98	98	100	97	98	98	98
	5	99	100	100	100	100	100	100	100	100	100	100	97	100	99	98	100	96	100	99	99	97	100	97	99	100	98	97	100	98	99	99	99	98	100	99	94	99	97	98	100	99	98	98	100	97	97	98	97
	6	99	100	100	100	100	100	100	100	100	100	100	97	100	99	96	98	96	100	99	99	97	100	97	98	100	98	97	100	98	99	99	99	98	100	98	94	98	97	98	100	98	98	98	98	96	94	96	91
	7	99	100	100	100	100	100	100	100	100	100	100	97	100	99	95	96	96	100	98	99	96	99	95	95	100	98	96	99	98	99	98	98	98	100	96	94	95	97	97	89	95	98	92	97	95	88	96	90
	8	99	100	100	100	100	100	100	100	100	100	100	97	100	99	95	96	96	100	98	99	95	98	95	95	100	98	95	98	98	98	98	98	97	100	96	85	92	97	97	88	91	98	92	90	87	87	94	85
	9	99	100	100	100	100	100	100	100	100	100	100	96	100	99	95	96	96	100	98	99	90	98	94	95	100	98	94	96	96	96	98	97	95	97	96	85	91	95	93	87	87	98	90	88	86	86	90	78
	10	99	100	100	98	100	100	100	100	100	100	97	93	100	99	95	94	96	100	96	99	89	97	91	94	100	98	93	93	95	95	95	97	91	93	96	85	90	92	88	87	85	98	83	86	83	75	90	76
	11	99	100	100	98	100	100	100	100	100	100	97	92	100	99	94	93	96	100	96	99	76	96	90	94	99	98	92	90	92	93	94	96	87	91	96	75	89	92	86	87	80	98	80	84	82	58	90	74
	12	99	100	98	98	100	100	100	100	100	100	97	90	99	99	94	88	96	98	95	99	74	95	87	93	99	98	90	86	88	90	93	95	84	86	94	75	88	91	76	69	80	98	80	77	76	57	85	72
	13	99	100	98	98	98	97	100	100	100	100	97	90	99	99	94	87	96	98	92	99	73	94	87	90	99	98	87	85	87	90	92	95	78	86	93	75	87	91	76	69	75	98	80	77	76	56	85	72
	14	99	100	98	98	98	97	100	100	100	100	97	90	98	98	90	87	95	98	92	98	69	94	87	88	99	98	82	82	84	88	89	94	77	85	92	66	86	91	75	69	75	98	78	76	76	52	85	70
	15	98	100	98	98	96	95	100	100	100	100	97	90	97	98	90	85	95	98	90	98	67	94	85	88	99	98	81	81	76	85	88	94	72	83	92	66	84	90	74	69	74	98	77	75	72	50	80	68
	16	98	100	98	98	96	95	100	100	100	100	97	90	96	98	90	82	95	98	89	98	65	94	85	87	99	98	75	80	76	84	85	93	70	82	92	66	84	90	73	50	67	98	77	74	72	47	80	67
	17	98	100	98	98	96	95	100	100	97	100	97	88	95	98	89	80	95	98	88	98	63	94	84	85	99	98	73	77	76	82	82	92	67	81	91	66	82	90	73	50	62	98	75	73	72	40	77	65
	18	98	100	98	96	96	93	98	100	97	97	96	88	94	98	88	78	95	98	85	98	62	92	83	83	98	98	70	74	75	80	79	89	64	77	90	66	81	86	70	50	60	98	70	71	67	38	72	61
	19	98	100	98	96	96	93	98	100	97	97	96	86	94	98	86	76	95	98	82	98	56	92	83	82	98	98	67	73	75	78	74	88	60	76	90	61	78	86	70	41	53	98	68	71	67	36	71	60
	20	98	100	98	96	96	91	98	100	97	96	96	81	94	98	85	74	95	97	81	98	55	90	83	81	97	98	65	70	75	74	70	88	58	75	89	61	76	86	70	41	51	98	66	68	66	31	70	58
	21	98	100	98	96	96	91	94	100	97	96	96	78	94	98	84	71	95	97	79	98	50	90	78	81	97	98	64	67	75	66	62	86	56	73	86	61	73	85	65	40	51	98	66	64	66	31	65	56
	22	98	100	95	96	95	91	94	100	97	93	96	77	94	98	83	70	95	96	78	98	48	90	78	81	96	96	57	63	75	64	60	84	54	73	85	61	72	84	64	40	51	98	62	64	66	26	64	55
	23	98	100	95	96	95	91	94	100	97	93	96	74	93	98	79	69	95	96	75	98	45	88	78	79	96	96	55	60	75	63	56	83	51	72	84	61	71	83	64	40	49	98	61	63	65	24	64	55
	24	98	100	95	96	94	91	94	100	94	93	94	68	93	98	75	69	94	96	74	98	43	86	77	77	95	96	51	57	75	61	54	82	50	63	82	58	68	81	63	39	45	98	56	58	58	20	60	53
	25	98	100	95	96	94	91	94	100	94	93	94	67	92	98	75	68	94	96	72	98	40	85	77	75	95	96	45	52	75	60	53	81	49	62	82	58	66	80	63	39	43	98	54	57	58	17	56	50
	26	98	100	95	96	94	91	94	100	94	93	94	66	92	98	75	66	94	96	72	98	40	84	77	74	95	96	45	48	75	57	48	80	47	61	82	58	64	80	58	39	43	97	52	57	58	14	54	45
	27	98	100	95	96	94	91	94	100	94	93	94	64	92	98	75	61	94	96	69	97	38	84	72	72	95	96	44	45	75	53	44	79	44	58	80	58	60	77	58	38	40	96	47	54	55	12	47	36
	28	98	97	93	94	93	88	93	97	94	93	94	64	91	98	73	60	94	96	68	97	37	82	72	70	94	96	42	40	75	48	40	78	44	58	78	58	60	76	56	37	40	96	44	51	48	8	44	34
	29	98	97	93	94	93	88	93	97	94	93	94	63	88	98	73	58	94	96	66	97	37	82	71	68	94	95	42	40	75	42	34	74	40	57	78	58	56	76	51	37	38	96	42	50	48	4	42	22
	30	98	97	92	94	93	88	93	97	94	88	94	60	88	98	71	58	94	96	64	97	37	82	70	66	94	95	40	39	74	42	33	73	39	54	78	58	54	72	46	37	36	96	40	48	47	2	35	22
	31	98	94	92	91	92	88	93	96	94	88	91	56	88	98	67	57	94	96	63	97	36	80	67	64	94	94	40	39	74	39	28	70	38	54	77	57	50	72	44	37	31	96	38	48	46	2	35	20
	32	98	92	90	88	86	87	91	96	91	85	91	56	88	98	66	54	94	96	60	97	36	80	67	63	94	94	40	39	73	36	27	66	34	54	73	56	50	72	38	37	30	96	34	47	43	2	34	20
	33	98	90	86	87	86	86	85	93	91	85	88	55	86	98	64	53	94	96	60	97	36	79	64	62	92	94	36	38	71	35	27	65	34	54	68	54	44	70	34	37	30	95	33	47	42	2	31	17
	34	97	88	86	86	85	83	85	93	90	85	88	53	84	97	63	51	94	96	59	96	35	78	64	62	92	94	36	37	71	34	27	62	34	50	67	53	44	68	32	36	29	95	31	42	36	1	31	15
	35	97	86	85	85	83	82	85	93	84	82	88	52	83	96	61	51	94	95	55	96	34	76	64	61	92	94	35	37	71	32	26	57	32	47	64	53	41	68	28	36	29	94	26	41	34	1	30	12
	36	97	85	84	84	82	82	80	87	84	82	82	51	83	96	61	48	94	95	53	96	34	76	62	60	89	88	33	37	67	32	26	57	32	42	62	52	38	62	20	36	28	94	25	40	33	1	27	10
	37	97	80	84	83	81	81	78	87	77	82	82	50	81	96	60	45	94	95	49	95	34	76	56	60	89	86	30	37	65	32	25	54	29	37	58	50	36	60	18	35	25	93	24	38	32	1	24	6
	38	97	78	81	77	74	78	76	84	76	78	77	48	81	96	59	44	94	95	48	94	33	76	48	58	86	86	29	37	63	28	20	51	29	36	54	43	33	55	16	35	19	90	23	37	31	1	23	6
	39	97	76	77	77	74	78	76	84	73	74	77	48	80	95	56	43	94	95	44	92	32	70	44	58	82	85	29	36	63	28	20	50	27	34	52	42	31	51	11	34	12	90	22	36	27	1	22	6
	40	97	74	73	75	74	76	76	84	73	70	77	47	80	91	53	42	94	95	40	91	32	66	38	56	78	80	26	36	63	28	19	50	26	26	40	37	27	42	8	33	11	90	22	34	26	1	22	4
	41	97	73	72	75	72	68	70	76	70	70	72	47	80	87	51	42	94	95	36	88	31	66	38	55	72	74	25	34	63	26	16	48	24	25	36	32	25	41	7	33	11	88	18	32	23	1	22	4
	42	96	72	68	75	71	68	70	76	67	70	70	46	79	87	49	42	94	94	33	86	31	64	38	54	70	56	25	33	63	26	16	42	23	25	30	25	20	40	6	32	11	88	18	32	23	0	22	2
	43	94	70	68	70	68	66	67	74	65	66	70	45	79	85	45	41	94	91	30	84	29	64	37	50	64	52	25	31	61	26	16	38	22	25	28	14	16	35	5	30	10	87	17	28	21		18	1
	44	92	68	66	66	67	64	65	72	65	66	70	45	79	83	42	40	94	88	22	82	29	62	35	47	54	48	25	31	61	20	16	31	21	24	18	13	15	33	5	30	10	83	15	28	20		18	1
	45	90	63	61	66	67	64	63	64	65	61	66	44	77	82	34	39	93	82	20	77	25	58	30	43	48	44	25	25	56	20	16	29	18	24	18	12	13	32	4	29	9	82	14	22	16		18	1
	46	89	62	60	65	66	64	63	64	65	61	66	43	76	79	30	38	92	81	20	74	25	56	27	40	44	40	25	25	53	20	15	26	17	23	11	11	12	32	2	28	9	73	14	17	15		15	1
	47	88	61	57	63	65	62	56	61	63	60	64	41	76	74	26	36	92	81	16	68	25	54	25	38	41	36	25	25	48	16	14	21	16	16	10	10	11	18	1	27	9	68	14	18	15		14	1
	48	88	58	57	56	63	62	56	61	61	56	64	41	76	68	20	32	91	77	14	65	24	41	25	34	34	34	25	22	45	15	11	16	14	10	8	10	9	7	1	25	8	66	14	18	15		13	1
	49	86	57	56	55	63	62	56	61	56	55	61	35	76	63	19	30	90	76	11	58	21	34	22	28	18	31	21	22	42	12	8	16	13	7	8	9	9	2	1	24	5	66	12	16	13		10	0
	50	85	55	56	48	62	60	55	57	54	52	61	35	76	55	15	29	85	75	10	52	19	28	22	26	16	28	20	20	40	11	5	14	12	7	7	8	6	2	1	22	5	63	12	16	12		7
	51	84	55	55	47	60	55	51	53	54	52	61	35	75	49	14	27	56	72	7	50	18	28	22	22	11	22	20	10	40	10	4	12	11	7	5	5	5	2	0	19	5	62	11	16	10		7
	52	81	48	50	47	60	55	45	45	52	46	57	33	72	44	13	25	36	70	4	45	18	12	18	21	10	20	20	9	36	10	2	11	10	6	1	4	4	2		15	2	55	7	13	10		7
	53	78	48	50	47	56	55	45	45	52	46	57	32	70	35	12	22	33	67	4	43	17	6	17	19	8	9	20	8	24	7	1	10	10	6	1	2	4	2		10	2	49	6	8	10		7
	54	74	46	46	45	54	52	45	42	47	45	54	32	70	26	11	21	29	66	3	40	15	6	15	15	8	5	20	5	24	7	0	8	9	5	1	2	4	1		10	2	47	6	5	10		4
	55	70	44	45	38	52	51	44	42	46	42	54	30	67	13	4	20	21	64	2	26	15	6	13	14	8	4	17	3	23	6		8	7	3	1	2	4	1		8	1	44	6	5	10		3
	56	66	44	44	37	51	43	44	42	44	42	53	28	63	12	2	18	14	53	2	10	10	6	13	12	6	3	16	2	21	4		7	6	1	0	2	4	0		8	1	39	5	5	6		3
	57	62	42	43	37	44	41	42	36	42	38	45	26	58	10	2	16	10	41	2	8	2	4	13	11	4	2	15	2	21	3		4	6	1		2	3			7	1	27	5	5	5		3
	58	58	41	36	34	44	36	41	34	42	38	45	25	50	9	1	13	8	37	1	6	2	4	13	10	2	0	15	2	21	3		4	4	1		0	2			7	0	22	5	4	5		3
	59	52	37	34	34	41	32	34	26	42	36	42	25	39	4	1	9	7	30	1	6	2	4	7	7	0		14	0	20	3		4	3	1			2			6		18	5	4	5		2
	60	48	36	34	34	33	32	27	26	42	36	35	25	27	1	1	9	4	30	0	3	2	4	6	6			12		15	2		2	3	0			1			0		16	3	4	5		2
	61	44	30	32	32	31	31	27	21	35	32	31	25	26	1	0	8	4	30		2	2	4	3	6			12		13	2		2	1				1					13	3	4	5		2
	62	40	28	31	32	31	31	27	21	32	30	31	25	24	1		4	2	30		2	2	2	0	4			11		10	2		2	1				1					11	3	4	3		0
	63	36	28	31	31	30	28	27	21	32	30	31	23	23	1		4	1	30		1	0	2		2			9		8	2		1	0				1					9	3	4	3
	64	32	26	28	28	28	26	26	18	32	30	31	22	20	1		4	1	27		1		2		2			9		8	2		1					1					8	3	4	2
	65	28	25	28	27	27	26	26	18	32	30	31	22	20	0		3	1	24		0		2		0			8		0	2		1					1					2	3	3	2
	66	25	25	27	26	27	23	26	18	32	25	31	21	16			3	0	24				2					5			2		0					1					2	3	2	2
	67	24	22	25	23	27	23	26	16	32	25	28	20	13			2		23				1					5			2		0					1					0	3	2	2
	68	22	18	25	22	21	23	24	16	30	23	28	16	11			2		18				0					5			2							1						3	1	2
	69	20	18	21	21	21	23	17	16	30	23	27	14	6			2		16									0			1							1						2	0	1
	70	18	18	21	21	20	23	17	16	30	23	27	13	1			2		16												0							1						2		1
	71	14	18	21	21	17	23	17	16	26	22	23	8	0			1		15																			0						2		1
	72	12	18	21	20	17	22	16	15	25	22	23	5				1		13																									1		0
	73	9	16	18	17	17	20	14	13	23	22	23	3				0		7																									1
	74	7	16	18	17	15	18	12	12	22	21	22	1						5																									1
	75	5	15	17	16	14	16	12	11	22	21	22	0						5																									1
	76	4	14	16	16	14	16	12	11	18	20	21							5																									0
	77	3	13	15	15	14	14	10	8	16	20	18							3
	78	3	13	12	14	13	10	10	8	16	12	17							3
	79	3	10	11	10	10	10	10	7	15	11	16							3
	80	3	8	10	10	7	8	8	7	15	11	15							1
	81	3	8	10	10	5	5	8	7	12	10	11							1
	82	2	8	8	8	3	4	6	6	10	8	8							1
	83	2	7	8	7	3	3	4	5	7	6	7							0
	84	0	5	7	6	3	2	3	4	5	4	5
	85		4	6	5	2	2	3	3	4	3	4
	86		3	5	4	2	2	2	2	3	3	3
	87		2	4	3	2	0	3	2	3	3	3
	88		0	4	3	0		3	0	0	0	3
	89			0	0			0				0
	90
	91
	92
	93
	94
	95
	96
	97
	98
	99
	100
Fig 3D	Correlation analysis of lifespan and variable exon number
	Exon 4 numbers	12	11	11	10	9	8	8	7	7	6	5	5	5	4	3	3	3	3	2	2	2	2	2	2	2	1	1	1	1	1	1	1	1	1	1
	Mean adult lifespan (Male)	56.95	52.5889	46.35	50.38	42.92	36.0067	46.6667	40.3267	44.3067	51.5467	51.76	48.16	34.4867	44.78	23.58	29.0667	25.9444	35.84	33.3333	41.2333	35.4	37.8267	34.3778	19.3467	41.2667	28.24	30.6933	22.9393	27.0296	32.8819	19.9333	57.1201	61.975	51.26	19.4828
	Mean adult lifespan (Female)	60.2267	55.4733	49.12	52.7778	48.64	49.24	50.6933	43.6333	53.2004	49.0867	44.34	48	40.7533	50.6506	33.8933	33.0889	29.9889	40.4733	39.2333	53.8111	44.8667	51.0533	40.5889	31.9067	40.96	31.2333	25.1533	24.8333	30.2519	33.8819	23.5333	61.4357	63.4733	62.0067	19.4828
	Exon 6 numbers	48	47	47	45	44	42	39	38	37	34	29	29	27	25	23	22	21	18	17	16	14	12	11	8	8	7	7	6	6	5	4	4	3	2	2	2	2	1	1	1	1	1	1	1	1	1	1	1
	Mean adult lifespan (Male)	56.95	53.674	52.43	46.775	51.82	46.1	33.6167	32.3222	43.6111	44.175	31.3667	35.7333	34.5733	38.1	34.28	33.3494	36.4333	39.9333	32.2333	23.8667	20.5389	36.3933	17.8067	39.002	16.9889	44.722	17.3556	33.472	29.325	24.838	13.8467	26.5556	13.5111	31.0583	29.058	26.0111	16.8667	18.5467	13.1457	35.0033	16.81	14.9583	10.9067	20.1922	18.4133	23.8556	16.0708	21.97
	Mean adult lifespan (Female)	60.2267	55.612	57.29	53.325	53.8467	46.8533	41.5333	36.9111	43.6556	44.14	30.2667	38.8778	37.5133	40.7467	36.1333	37.0333	33.8867	40.0235	44.4533	30.7	22.8175	41.0533	21.4933	43.098	18.9778	41.356	19.1	37.248	34.6222	34.944	14.3067	28.3111	16.5694	31.2333	30.9175	29.6444	20.5667	18.7867	14.8269	33.0167	19.38	14.425	14.6067	22.5678	18.9368	19.04	20.8012	21.71
	Exon 9 numbers	33	32	32	32	32	32	32	32	32	32	32	29	28	28	27	26	25	24	23	22	22	21	21	19	18	17	17	16	13	10	10	9	8	7	6	5	5	4	4	3	2	2	2	2	1	1	1	1
	Mean adult lifespan (Male)	56.95	51.5667	51.2556	51.7	54.4556	54.7	53.8444	57.2444	53.3889	54.1556	52.3889	36.5333	51.3133	53.5667	39.6904	34.9267	51.6933	57.6667	29.3733	48.43	24.5222	38.0333	37.9556	35.2	50.44	52.0067	27.775	30.9333	31.9333	23.2556	35.1667	28.3111	30.4556	29.82	26.8267	33.1933	35.5222	27.8556	26.2467	22.2333	26.3	25.4667	22.7556	13.5444	25.3667	26.4111	22.1444	17.1889
	Mean adult lifespan (Female)	60.2267	54.6333	54.4444	54.0778	54.4333	53.3333	53.2222	53.9333	55.5222	53.8222	55.9333	41.1778	51.9667	50.4405	37.6958	36.5667	50.5867	57.2444	34.8333	50.0981	30.1778	42.78	37.1556	38.8267	44.6067	44.5533	31.1917	31.0375	30.9667	29.0417	38.375	29.625	32.1778	36.3267	27.48	31.3733	36.4778	27.0556	26.42	25.4583	31.3444	29.9	28.7667	16.7667	28.9111	22.5556	25.3	21.2333
Fig 3E	Correlation analysis of lifespan and ectodomains
	Ectodomains	19008	17424	17424	15840	14256	12672	12672	11088	11088	9504	7920	7920	7920	6336	4752	4752	4752	4752	3168	3168	3168	3168	3168	3168	3168	1584	1584	1584	1584	1584	1584	1584	1584	1584	1584	18612	18612	17820	17424	16632	15444	15048	14652	13464	11484	11484	10692	9900
	Mean adult lifespan (Male)	56.95	52.5889	46.35	50.38	42.92	36.0067	46.6667	40.3267	44.3067	51.5467	51.76	48.16	34.4867	44.78	23.58	29.0667	25.9444	35.84	33.3333	41.2333	35.4	37.8267	34.3778	19.3467	41.2667	28.24	30.6933	22.9393	27.0296	32.8819	19.9333	57.1201	61.975	51.26	19.4828	53.674	52.43	46.775	51.82	46.1	33.6167	32.3222	43.6111	44.175	31.3667	35.7333	34.5733	38.1
	Mean adult lifespan (Female)	60.2267	55.4733	49.12	52.7778	48.64	49.24	50.6933	43.6333	53.2004	49.0867	44.34	48	40.7533	50.6506	33.8933	33.0889	29.9889	40.4733	39.2333	53.8111	44.8667	51.0533	40.5889	31.9067	40.96	31.2333	25.1533	24.8333	30.2519	33.8819	23.5333	61.4357	63.4733	62.0067	19.4828	55.612	57.29	53.325	53.8467	46.8533	41.5333	36.9111	43.6556	44.14	30.2667	38.8778	37.5133	40.7467
Fig 3F	Mean adult lifespan of single exon mutants (Female)
	Genotypes	WT	Single4.6	Single4.7	Single4.4	Single4.2	Single4.1	Single4.12	Single4.10	Single4.11	Single4.3	Single4.9	Single6.13	Single6.48	Single6.8	Single6.35	Single6.46	Single6.44	Single6.43	Single6.16	Single6.4	Single6.1	Single6.12	Single6.28	Single6.2	Single6.7	Single6.6	Single9.1	Single9.13	Single9.9	Single9.32
	Rep1	58.1667	59.2333	62.5667	62.6429	29.4483	31.1333	28.9259	26.8667	21.6	22.4333	21.3103	33.49	27.7667	21.35	20.41	25.75	19.8889	19.8667	18.51	17.2759	17.4	16.1538	14.7333	16.2333	17.1	10.12	27.9667	26.4	21.6	22.7667
	Rep2	59.6	49.9667	59.8	61.4516	37.6207	27.2333	29.0741	25.2333	23.4	21.0667	18.6897	33.37	25	26.52	24.4033	21.21	16.5909	18	19.53	20.1379	29.2	13.5	15.9333	11.9667	12.4667	9.26923	27.5667	28.5667	23.8667	22.8667
	Rep3	62.6667	59.3	62.5667	60.4483	32.75	30.4333	37.1481	22.6333	26.2667	23.6667	21.7586	32.19	24.0667	26.29	22.89	18.17	21.3158	19.1333	20.1	17.5333	14.8333	15.1	14.5667	14.9667	12.8333	11.8519	31.2	20.9333	22.2	18.0667
	Rep4	60.3	73.1667	62.3	61.2	32.8571	31.1333	34.2222	25.7	20.1667	29.3667	15.931		25.2667				25.4091	19.0667		20.8	14.4667		13.3667	14.5333
	Rep5	60.4	75.7	62.8		36.7333	36.2333	21.8889	25.3333	32.7333	21.1333	19.7241		24.9333					19.1333			18.0333		14.4333
Fig 3G	Pairwise comparisons of female lifespan among single variable exon mutants
	Signle exon 4 (Female)												Signle exon 6 (Female)																	Signle exon 9 (Female)
	WT	Single4.7	Single4.4	Single4.6	Single4.2	Single4.1	Single4.12	Single4.10	Single4.11	Single4.3	Single4.9		WT	Single6.13	Single6.48	Single6.8	Single6.35	Single6.46	Single6.44	Single6.43	Single6.16	Single6.4	Single6.1	Single6.12	Single6.28	Single6.2	Single6.7	Single6.6		WT	Single9.1	Single9.13	Single9.9	Single9.32
	58.1667	62.5667	62.6429	59.2333	29.4483	31.1333	28.9259	26.8667	21.6	22.4333	21.3103		58.1667	33.49	27.7667	21.35	20.41	25.75	19.8889	19.8667	18.51	17.2759	17.4	16.1538	14.7333	16.2333	17.1	10.12		58.1667	27.9667	26.4	21.6	22.7667
	59.6	59.8	61.4516	49.9667	37.6207	27.2333	29.0741	25.2333	23.4	21.0667	18.6897		59.6	33.37	25	26.52	24.4033	21.21	16.5909	18	19.53	20.1379	29.2	13.5	15.9333	11.9667	12.4667	9.26923		59.6	27.5667	28.5667	23.8667	22.8667
	62.6667	62.5667	60.4483	59.3	32.75	30.4333	37.1481	22.6333	26.2667	23.6667	21.7586		62.6667	32.19	24.0667	26.29	22.89	18.17	21.3158	19.1333	20.1	17.5333	14.8333		14.5667	14.9667	12.8333	11.8519		62.6667	31.2	20.9333	22.2	18.0667
	60.3	62.3	61.2	73.1667	32.8571	31.1333	34.2222	25.7	20.1667	29.3667	15.931		60.3		25.2667				25.4091	19.0667		20.8	14.4667		13.3667	14.5333				60.3
	60.4	62.8		75.7	36.7333	36.2333	21.8889	25.3333	32.7333	21.1333	19.7241		60.4		24.9333					19.1333			18.0333		14.4333					60.4
Fig 3H	Pairwise comparisons of female lifespan among two variable exon mutants
	Two exon 4s (Female)									Two exon 6s (Female)						Two exon 9s (Female)
	WT	S4.4/S4.12	S4.6/S4.7	S4.4/S4.9	Δ4.3-4.12	S4.9/S4.12	S4.3/S4.9	Δ4.1-4.10		WT	S6.43/S6.44	S6.35/S6.46	S6.4/S6.7	Δ6.2-6.47		WT	S9.1/S9.13	S9.1/S9.32	S9.9/S9.13	S9.9/S9.32
	58.1667	61.0667	45.5333	41.0667	37.2333	38.2333	35.2333	34.2667		58.1667	30.0667	27.43	30.4	20.9		58.1667	26.2	32.4333	30.2667	19.6667
	59.6	52.2333	55.4333	42.8333	40.7	35.4	38.3333	33.8667		59.6	34.2667	35.5	30.1	20.2333		59.6	34.5333	32.6333	29.6333	15.8667
	62.6667	48.1333	53.4333	50.7	44.4667	48.1333	43.9	31.0333		62.6667	32.7333	28.14	28.4333			62.6667	25.5667	28.9667	29.8	14.7667
	60.3		47.9		46.8333		39.4667	30.9		60.3	27.8667	32.6				60.3
	60.4		52.9667		35.5667			29.4667		60.4						60.4
[truncated: 85 more columns]

## Sheet: Fig 4BCD
Fig 4B	Correlation analysis of fitness and variable exon number
	Exon 4 numbers	12	11	11	10	9	8	8	7	7	6	5	5	5	4	3	3	2	2	2	2	2	2	2	1	1	1	1	1	1	1	1	1	1
	Fitness	1	0.71998	0.721874	0.71341	0.595935	0.507113	0.593427	0.596665	0.600217	0.505037	0.421593	0.569443	0.496749	0.620257	0.406265	0.403141	0.487101	0.499623	0.135114	0.584241	0.708159	0.562227	0.561082	0.17042	0.225562	0.226073	0.241736	0.35086	0.125918	0.986294	0.920917	0.792521	0.160361
	Exon 6 numbers	48	47	47	44	42	39	38	37	34	29	29	27	25	23	22	21	18	17	16	14	11	10	8	8	7	7	6	6	5	4	3	2	2	2	2	2	1	1	1	1	1	1	1	1	1	1	1	1
	Fitness	1	0.868974	0.88857	0.740244	0.518334	0.460928	0.529623	0.289128	0.532023	0.308954	0.271456	0.290095	0.379087	0.337287	0.267995	0.308904	0.24882	0.4212	0.228107	0.143012	0.197026	0.125862	0.223992	0.0981508	0.386022	0.167121	0.202749	0.151376	0.181964	0.0880431	0.253205	0.181898	0.120844	0.210915	0.0716297	0.256026	0.0261186	0.00087658	0.0715375	0.00596479	0.000501271	0.00459876	0.0171659	0.0230843	0.0349809	0.00410513	0.0282957	0.00672203
	Exon 9 numbers	33	32	32	32	32	32	32	32	32	32	32	29	28	28	27	26	25	24	23	22	22	21	21	19	18	17	17	16	13	10	10	9	8	7	6	5	5	4	4	3	2	2	2	2	1	1	1	1
	Fitness	1	0.798978	0.847316	0.776416	0.818654	0.773274	0.767599	0.750207	0.80935	0.76519	0.739082	0.425843	0.66189	0.67579	0.306931	0.390026	0.588732	0.320574	0.195012	0.48137	0.252262	0.475261	0.264125	0.351543	0.424451	0.313136	0.171322	0.217592	0.159834	0.149163	0.351976	0.143122	0.242407	0.314205	0.163494	0.353761	0.0947648	0.19581	0.138246	0.198852	0.14443	0.22339	0.177863	0.0237511	0.078202	0.0910861	0.0963523	0.0489384
Fig 4C	Correlation analysis of fitness and ectodomains
	Ectodomains	19008	18612	18612	17424	16632	15444	15048	14652	13464	11484	11484	10692	9900	9108	8712	8316	7128	6732	6336	5544	4356	3960	3168	3168	2772	2772	2376	2376	1980	1584	1188	792	792	792	792	792	396	396	396	396	396	396	396	396	396	396	396	396
	Fitness	1	0.868974	0.88857	0.740244	0.518334	0.460928	0.529623	0.289128	0.532023	0.308954	0.271456	0.290095	0.379087	0.337287	0.267995	0.308904	0.24882	0.4212	0.228107	0.143012	0.197026	0.125862	0.223992	0.0981508	0.386022	0.167121	0.202749	0.151376	0.181964	0.0880431	0.253205	0.181898	0.120844	0.210915	0.0716297	0.256026	0.0261186	0.00087658	0.0715375	0.00596479	0.000501271	0.00459876	0.0171659	0.0230843	0.0349809	0.00410513	0.0282957	0.00672203
Fig 4D	Genotypes	WT	Single4.4	Single4.6	Single4.7	Single4.2	Single4.12	Single4.11	Single4.10	Single4.1	Single4.9	Single4.3	Single6.13	Single6.43	Single6.46	Single6.1	Single6.4	Single6.8	Single6.35	Single6.7	Single6.48	Single6.16	Single6.28	Single6.44	Single6.6	Single6.12	Single6.2	Single9.13	Single9.9	Single9.1	Single9.32
	Fitness	1	0.986294	0.920917	0.792521	0.35086	0.241736	0.226073	0.225562	0.17042	0.160361	0.125918	0.0715375	0.0349809	0.0282957	0.0261186	0.0230843	0.0182364	0.0171659	0.0080162	0.00672203	0.00596479	0.00459876	0.00410513	0.00118233	0.00087658	0.000501271	0.0963523	0.0910861	0.078202	0.0489384
[truncated: 82 more columns]

## Sheet: Fig 5ABCDEFG
Fig 5A	Survival curves of exon 4 mutants upon Triton or M. robertii infection	WT		Single4.6		Single4.7
	Day	Triton	Infection	Triton	Infection	Triton	Infection
	0	100	100	100	100	100	100
	1	100	100	100	100	100	100
	2	100	100	99.0476	100	100	100
	3	100	100	99.0476	99.2063	100	100
	4	100	100	99.0476	90.6935	100	94.7038
	5	98.6667	96.4933	99.0476	76.7895	100	85.0436
	6	98.6667	93.8133	98.0952	70.5493	98.9418	75.4617
	7	98.6667	87.38	98.0952	59.7109	98.9418	60.3659
	8	97.3333	79.24	97.1429	48.8179	98.9418	43.1852
	9	97.3333	71.2467	96.1905	33.3451	98.9418	28.525
	10	97.3333	66.86	96.1905	28.6738	97.8836	22.3955
	11	96.1	44.3967	95.2381	17.0786	96.8254	19.1028
	12	96.1	38.21	92.381	15.5634	96.8254	11.2863
	13	94.8633	32.7967	90.4762	13.237	96.8254	8.68757
	14	93.53	30.9967	90.4762	10.1715	96.8254	6.24855
	15	92.1967	27.4367	87.619	7.8266	96.8254	5.29617
	16	92.1967	25.6833	86.6667	0	96.8254	4.48316
	17	92.1967	23.0533	84.7619	0	96.2081	4.48316
	18	92.1967	21.2967	81.9048	0	96.2081	4.48316
	19	90.8633	20.42	79.0476	0	96.2081	3.53078
	20	88.2967	20.42	74.2857	0	96.2081	3.53078
	21	88.2967	17.74	74.2857	0	95.1499	1.76539
	22	88.2967	17.74	72.381	0	95.1499	1.76539
	23	88.2967	16.86	70.4762	0	95.1499	0.952381
	24	88.2967	15.9833	66.6667	0	95.1499	0
	25	88.2967	15.9833	60.9524	0	95.1499	0
Fig 5B	Survival curves of exon 6 mutants upon Triton or M. robertii infection	WT		Δ6.17-6.48		Δ6.4-6.47
	Day	Triton	Infection	Triton	Infection	Triton	Infection
	0	100	100	100	100	100	100
	1	100	100	100	100	100	100
	2	100	100	100	100	100	100
	3	100	100	100	100	100	100
	4	100	100	100	100	100	89.5633
	5	98.6667	96.4933	100	99.2067	100	73.4033
	6	98.6667	93.8133	100	91.88	100	45.7067
	7	98.6667	87.38	100	75.4667	100	26.85
	8	97.3333	79.24	100	58.3133	100	18.3467
	9	97.3333	71.2467	100	44.4633	100	12.71
	10	97.3333	66.86	100	40.23	99.02	8.84
	11	96.1	44.3967	100	32.8267	98.04	3.87333
	12	96.1	38.21	98.8889	25.4467	95.89	1.93667
	13	94.8633	32.7967	97.7778	23.8567	95.89	0.926667
	14	93.53	30.9967	96.6667	19.7467	93.7333	0
	15	92.1967	27.4367	94.4444	15.6367	90.79	0
	16	92.1967	25.6833	90	11.55	90.79	0
	17	92.1967	23.0533	90	10.7367	88.64	0
	18	92.1967	21.2967	86.6667	0	88.64	0
	19	90.8633	20.42	86.6667	0	86.4867	0
	20	88.2967	20.42	85.5556	0	82.2433	0
	21	88.2967	17.74	84.4444	0	82.2433	0
	22	88.2967	17.74	84.4444	0	82.2433	0
	23	88.2967	16.86	84.4444	0	82.2433	0
	24	88.2967	15.9833	84.4444	0	82.2433	0
	25	88.2967	15.9833	84.4444	0	82.2433	0
Fig 5C	Survival curves of exon 9 mutants upon Triton or M. robertii infection	WT		Δ9.7-9.18		Δ9.1-9.29
	Day	Triton	Infection	Triton	Infection	Triton	Infection
	0	100	100	100	100	100	100
	1	100	100	100	100	100	100
	2	100	100	100	100	100	100
	3	100	100	100	99.0741	100	96.6138
	4	100	100	100	95.3175	99.2063	89.2328
	5	98.6667	96.4933	100	85.873	99.2063	72.381
	6	98.6667	93.8133	100	67.9101	99.2063	50.3175
	7	98.6667	87.38	98.1481	36.8519	99.2063	26.2169
	8	97.3333	79.24	98.1481	5.66138	96.7857	10
	9	97.3333	71.2467	96.224	0.952381	96.7857	6.85185
	10	97.3333	66.86	92.561	0.952381	94.1171	4.25926
	11	96.1	44.3967	90.935	0.952381	92.5298	3.33333
	12	96.1	38.21	86.1608	0	91.6964	2.40741
	13	94.8633	32.7967	86.1608	0	91.6964	1.66667
	14	93.53	30.9967	86.1608	0	89.0278	0
	15	92.1967	27.4367	86.1608	0	85.0694	0
	16	92.1967	25.6833	85.0497	0	80.7738	0
	17	92.1967	23.0533	83.1256	0	78.1052	0
	18	92.1967	21.2967	82.0145	0	76.5179	0
	19	90.8633	20.42	81.2014	0	74.0575	0
	20	88.2967	20.42	77.1274	0	65.2833	0
	21	88.2967	17.74	75.3884	0	53.1436	0
	22	88.2967	17.74	74.4625	0	41.1092	0
	23	88.2967	16.86	74.4625	0	28.0271	0
	24	88.2967	15.9833	73.6495	0	26.1753	0
	25	88.2967	15.9833	73.6495	0	26.1753	0
Fig 5D	Correlation analysis of variable exon number and survival days upon M. robertsii infection
	Exon 4 numbers	12	11	10	9	8	8	7	7	6	5	5	5	4	3	3	2	2	2	2	2	2	2	1	1	1	1	1	1	1	1	1	1
	Mean survival days	13.4807	8.49375	10.2695	7.8794	8.91722	13.3746	7.29921	8.798	9.44688	8.48527	7.03815	7.21204	7.03815	5.413	7.94927	5.6735	8.52343	10.5226	8.83589	7.57179	8.5664	13.8052	8.65685	8.17735	7.1422	10.5154	11.7166	9.85296	5.14635	9.18397	6.95468	8.91892
	Exon 4 numbers	12	11	10	9	8	8	7	7	6	5	5	5	4	3	3	2	2	2	2	2	2	2	1	1	1	1	1	1	1	1	1	1
	Log2 fold change	-0.09419	-0.29325	-0.4289	-0.43141	-0.55585	-0.20989	-0.39807	-0.34797	-0.29525	-0.36267	-0.47915	-0.47576	-0.47915	-0.80151	-0.37115	-1.01227	-0.83089	-0.32263	-0.43889	-0.53772	-0.36418	-0.38232	-0.31805	-0.50895	-0.43642	-0.5079	-0.36351	-0.3416	-0.68827	-0.30549	-0.59962	-0.89119
	Exon 6 numbers	48	47	44	42	39	38	37	34	29	29	27	25	22	21	18	16	11	10	8	8	7	7	6	6	4	4	3	2	2	2	2	1	1	1	1	1	1	1	1	1	1	1
	Mean survival days	13.4807	9.29918	14.3504	12.3266	8.67287	7.4058	9.7698	11.5339	15.1734	7.92027	6.96573	9.9665	6.89554	5.27275	5.63977	10.4936	7.95847	5.56499	4.87286	11.9329	6.95383	9.64961	5.93095	9.4229	4.27885	6.82157	10.482	8.66667	8.31373	7.31037	5.16633	10.4349	9.81087	7.4407	6.73958	5.8571	4.9598	4.1746	3.73903	3.44513	3.33317	2.9577
	Exon 6 numbers	48	47	44	42	39	38	37	34	29	29	27	25	22	21	18	16	11	10	8	8	7	7	6	6	4	4	3	2	2	2	2	1	1	1	1	1	1	1	1	1	1	1
	Log2 fold change	-0.09419	-0.30042	-0.18532	-0.11169	-0.16097	-0.38442	-0.05112	-0.18025	-0.12376	-0.37128	-0.50542	-0.23892	-0.1933	-0.5698	-0.75471	-0.20215	-0.22457	-0.66356	-0.90252	-0.05994	-0.62033	-0.20501	-0.30162	-0.23485	-0.75752	-0.58668	-0.13374	-0.25123	-0.27827	-0.36462	-0.86517	-0.16082	-0.21635	-0.23925	-0.53761	-0.73295	-0.91149	-0.92108	-0.99552	-1.04993	-1.08817	-1.11911
	Exon 9 numbers	33	32	32	32	32	32	32	32	32	32	32	29	28	28	27	25	24	23	22	22	21	21	19	18	17	17	16	13	10	9	8	7	5	5	4	4	3	2	2	2	2	1	1	1	1
	Mean survival days	13.4807	8.78535	9.24806	11.0407	8.78151	9.27182	8.75896	8.89565	8.42354	9.48126	8.54652	7.81008	9.21367	13.0154	6.78109	12.8557	5.15771	6.2523	6.37427	8.26457	11.7854	6.93545	6.40895	7.04488	8.92672	6.58399	10.8085	7.0911	5.44858	5.63766	5.16796	10.6889	10.4	6.81306	11.1778	6.6328	5.64048	8.51776	7.22564	7.20556	6.67728	6.81665	6.76526	5.79877	5.74605
	Exon 9 numbers	33	32	32	32	32	32	32	32	32	32	32	29	28	28	27	25	24	23	22	22	21	21	19	18	17	17	16	13	10	9	8	7	5	5	4	4	3	2	2	2	2	1	1	1	1
	Log2 fold change	-0.09419	-0.19697	-0.07671	-0.18726	-0.15647	-0.12974	-0.16592	-0.06832	-0.1718	-0.11665	-0.13161	-0.29981	-0.19205	-0.31711	-0.4965	-0.39253	-0.82835	-0.61708	-0.59884	-0.48741	-0.37432	-0.52124	-0.4693	-0.51428	-0.38927	-0.57156	-0.24058	-0.46518	-0.81486	-0.75551	-0.84791	-0.12573	-0.14707	-0.54998	-0.03125	-0.60428	-0.66901	-0.34908	-0.26812	-0.34171	-0.46995	-0.52695	-0.78291	-0.72081	-0.51025
Fig 5E	Correlation analysis of ectodomains and survival days upon M. robertsii infection
	Ectodomains	19008	17424	15840	14256	12672	12672	11088	11088	9504	7920	7920	7920	6336	4752	4752	3168	3168	3168	3168	3168	3168	3168	1584	1584	1584	1584	1584	1584	1584	1584	1584	1584	18612	17424	16632	15444	15048	14652	13464	11484	11484	10692	9900	8712	8316	7128	6336	4356
	Mean survival days	13.4807	8.49375	10.2695	7.8794	8.91722	13.3746	7.29921	8.798	9.44688	8.48527	7.03815	7.21204	7.03815	5.413	7.94927	5.6735	6.52343	10.5226	8.83589	7.57179	8.5661	9.00934	8.65685	8.17735	7.08581	8.34951	9.56801	9.85296	5.14635	8.18397	6.63091	5.91892	9.29918	14.3504	12.3266	8.67287	7.4058	9.7698	11.5339	15.1734	7.92027	6.96573	9.9665	6.89554	5.27275	5.63977	10.4936	7.95847
	Ectodomains	19008	17424	15840	14256	12672	12672	11088	11088	9504	7920	7920	7920	6336	4752	4752	3168	3168	3168	3168	3168	3168	3168	1584	1584	1584	1584	1584	1584	1584	1584	1584	1584	18612	17424	16632	15444	15048	14652	13464	11484	11484	10692	9900	8712	8316	7128	6336	4356
	Log2 fold change	-0.09419	-0.29325	-0.4289	-0.43141	-0.55585	-0.20989	-0.39807	-0.34797	-0.29525	-0.36267	-0.47915	-0.47576	-0.47915	-0.80151	-0.37115	-1.01227	-0.83089	-0.32263	-0.43889	-0.53772	-0.36418	-0.38232	-0.31805	-0.50895	-0.43642	-0.5079	-0.36351	-0.3416	-0.68827	-0.30549	-0.59962	-0.89119	-0.30042	-0.18532	-0.11169	-0.16097	-0.38442	-0.05112	-0.18025	-0.12376	-0.37128	-0.50542	-0.23892	-0.1933	-0.5698	-0.75471	-0.20215	-0.22457
Fig 5F	Mean survival days of single and two exon 4 mutants upon M. robertsii infection
	Genotypes	WT	S4.4/S4.9	S4.6/S4.7	S4.3/S4.9	S4.9/S4.12	Δ4.3-4.12	S4.4/S4.12	Δ4.1-4.10	Single4.7	Single4.6	Single4.1	Single4.4	Single4.10	Single4.2	Single4.3	Single4.11	Single4.12	Single4.9
	Rep1	17.1582	11.2857	11	7.33333	7.6	7.51852	6.45714	4.65385	9.08571	8.97674	7.71429	7.84375	6.77419	7.91667	6.2973	5.51429	5	4.03571
	Rep2	11.3948	14.9556	8.7381	7.77778	6.86842	7.64	7.04255	4.7	9.07317	8.36364	7.65625	7.35294	7.59375	7.51282	6.04348	5.7027	4.94595	4.32
	Rep3	11.889	12.2632	8.95349	8.39655	8.23077	7.41176	6.21569	4.66667	8.4	8.80952	7.6	6.85185		6.10256	5.91667	6.64706	4.81081	4.08333
Fig 5G	Log2 fold change of single and two exon 4 mutants upon M. robertsii infection
	Genotypes	WT	S4.4/S4.9	S4.6/S4.7	S4.3/S4.9	S4.9/S4.12	Δ4.3-4.12	S4.4/S4.12	Δ4.1-4.10	Single4.7	Single4.6	Single4.1	Single4.4	Single4.10	Single4.2	Single4.3	Single4.11	Single4.12	Single4.9
	Rep1	-0.0290403	-0.132283	-0.270648	-0.369333	-0.483876	-0.0583007	-0.59655	-1.03756	-0.369808	-0.305345	-0.473931	-0.364887	-0.501534	-0.35487	-0.364967	-0.527928	-0.761285	-1.06246
	Rep2	-0.110402	-0.0244652	-0.388943	-0.465948	-0.438334	0.00657447	-0.397291	-0.937264	-0.339245	-0.351396	-0.466233	-0.465347	-0.348847	-0.383583	-0.413653	-0.330308	-0.838804	-0.836501
	Rep3	-0.143118	-0.0668056	-0.309768	-0.478337	-0.178927	-0.32578	-0.619446	-1.05964	-0.308466	-0.361976	-0.422065	-0.453424		-0.662181	-0.529067	-0.29465	-0.899632	-0.893085
[truncated: 69 more columns]

## Sheet: Fig 6ABCDEFG
Fig 6A	Survival curves of exon 4 mutants upon Triton or B. bassian infection	WT		Single4.6		Single4.7
	Day	Triton	Infection	Triton	Infection	Triton	Infection
	0	100	100	100	100	100	100
	1	100	100	100	100	100	100
	2	100	100	99.0476	94.909	96.1905	100
	3	100	98.8889	99.0476	92.3866	96.1905	99.0476
	4	100	96.7384	99.0476	91.4857	96.1905	97.1429
	5	100	93.5996	99.0476	77.6583	96.1905	96.1905
	6	100	91.5361	99.0476	74.2767	96.1905	92.5758
	7	100	90.425	98.0952	63.1938	96.1905	91.8182
	8	100	87.4091	98.0952	58.9575	95.2381	87.0563
	9	100	79.8618	97.1429	53.9081	94.2857	83.4416
	10	100	75.9293	96.1905	49.5794	93.3333	78.3117
	11	100	72.7906	96.1905	42.8162	90.4762	69.1991
	12	100	67.5013	95.2381	40.2059	89.5238	62.9221
	13	100	63.446	92.381	38.4503	88.5714	52.6623
	14	98.5714	58.2796	90.4762	34.1723	88.5714	40.303
	15	98.5714	54.0655	90.4762	28.222	88.5714	37.6407
	16	98.5714	45.8474	87.619	25.783	88.5714	30.9957
	17	98.5714	42.7087	86.6667	18.8902	87.619	27.1861
	18	98.5714	38.6175	84.7619	17.1763	85.7143	22.0563
	19	97.1429	30.3482	81.9048	9.37805	85.7143	17.8788
	20	97.1429	28.1618	79.0476	7.62244	85.7143	17.1212
	21	94.2857	21.8484	74.2857	4.32872	85.7143	16.1688
	22	92.8571	21.8484	74.2857	4.32872	85.7143	13.5065
	23	91.4286	18.7097	72.381	4.32872	85.7143	11.039
	24	88.5714	15.5709	70.4762	0.813008	85.7143	10.2814
	25	88.5714	10.3687	66.6667	0.813008	85.7143	7.42424
Fig 6B	Survival curves of exon 6 mutants upon Triton or B. bassian infection	WT		Δ6.17-6.48		Δ6.4-6.47
	Day	Triton	Infection	Triton	Infection	Triton	Infection
	0	100	100	100	100	100	100
	1	100	100	100	100	100	100
	2	100	100	100	99.0741	100	100
	3	100	98.8889	100	99.0741	100	100
	4	100	96.7384	100	97.2472	100	100
	5	100	93.5996	100	93.736	100	94.135
	6	100	91.5361	100	89.2527	100	90.8424
	7	100	90.425	100	81.187	100	66.1585
	8	100	87.4091	100	72.1702	100	40.8988
	9	100	79.8618	100	62.2488	100	23.0781
	10	100	75.9293	100	52.3735	98.9247	9.47606
	11	100	72.7906	100	46.202	98.9247	8.64273
	12	100	67.5013	98.8889	43.5204	98.9247	1.64634
	13	100	63.446	97.7778	39.9842	98.9247	0
	14	98.5714	58.2796	96.6667	37.3277	98.9247	0
	15	98.5714	54.0655	94.4444	32.0109	98.9247	0
	16	98.5714	45.8474	90	27.6661	98.9247	0
	17	98.5714	42.7087	90	20.4551	98.9247	0
	18	98.5714	38.6175	86.6667	15.9217	98.9247	0
	19	97.1429	30.3482	86.6667	15.9217	98.9247	0
	20	97.1429	28.1618	85.5556	11.4595	97.9724	0
	21	94.2857	21.8484	84.4444	7.99453	97.9724	0
	22	92.8571	21.8484	84.4444	3.58243	97.9724	0
	23	91.4286	18.7097	84.4444	1.7556	97.02	0
	24	88.5714	15.5709	84.4444	0	97.02	0
	25	88.5714	10.3687	84.4444	0	97.02	0
Fig 6C	Survival curves of exon 9 mutants upon Triton or B. bassian infection	WT		Δ9.7-9.18		Δ9.1-9.29
	Day	Triton	Infection	Triton	Infection	Triton	Infection
	0	100	100	100	100	100	100
	1	100	100	100	100	100	100
	2	100	100	100	99.3333	100	96.5055
	3	100	98.8889	100	96.6415	100	90.0847
	4	100	96.7384	100	89.5965	99.2063	69.3627
	5	100	93.5996	100	77.663	99.2063	51.025
	6	100	91.5361	100	61.7901	99.2063	37.1472
	7	100	90.425	98.1481	45.4472	99.2063	17.0529
	8	100	87.4091	98.1481	32.68	96.7857	10.6321
	9	100	79.8618	96.224	21.9985	96.7857	4.21123
	10	100	75.9293	92.561	12.1153	94.1171	0.757576
	11	100	72.7906	90.935	11.4486	92.5298	0
	12	100	67.5013	86.1608	10.6356	91.6964	0
	13	100	63.446	86.1608	9.15595	91.6964	0
	14	98.5714	58.2796	86.1608	4.63119	89.0278	0
	15	98.5714	54.0655	86.1608	3.96452	85.0694	0
	16	98.5714	45.8474	85.0497	0	80.7738	0
	17	98.5714	42.7087	83.1256	0	78.1052	0
	18	98.5714	38.6175	82.0145	0	76.5179	0
	19	97.1429	30.3482	81.2014	0	74.0575	0
	20	97.1429	28.1618	77.1274	0	65.2833	0
	21	94.2857	21.8484	75.3884	0	53.1436	0
	22	92.8571	21.8484	74.4625	0	41.1092	0
	23	91.4286	18.7097	74.4625	0	28.0271	0
	24	88.5714	15.5709	73.6495	0	26.1753	0
	25	88.5714	10.3687	73.6495	0	26.1753	0
Fig 6D	Correlation analysis of variable exon number and survival days upon B. bassian infection
	Exon 4 numbers	12	11	10	9	8	8	7	7	6	5	5	5	4	3	3	2	2	2	2	2	2	2	1	1	1	1	1	1	1	1	1	1
	Mean survival days	15.9413	10.8448	12.6326	10.3178	8.36228	12.2885	9.21378	15.1732	12.2767	13.2687	10.2585	8.59792	9.85784	7.80957	8.47368	6.45252	8	7.59084	7.83589	5.57179	7.5664	8.00934	9.53788	13.7818	7.67697	13.6332	11.3287	14.5455	9.95556	10.7491	5.95468	11.9131
	Exon 4 numbers	12	11	10	9	8	8	7	7	6	5	5	5	4	3	3	2	2	2	2	2	2	2	1	1	1	1	1	1	1	1	1	1
	Log2 fold change	-0.0304	-0.28952	-0.17308	-0.33077	-0.3312	-0.18018	-0.22663	-0.10036	-0.23775	-0.11424	-0.31582	-0.4021	-0.31368	-0.31512	-0.25826	-0.11324	-0.25184	-0.25508	-0.29812	-0.34214	-0.4721	-0.79791	-0.0127	-0.01271	-0.01921	-0.07821	-0.09838	-0.14682	-0.20987	-0.21856	-0.25964	-0.36391
	Exon 6 numbers	48	47	47	44	42	39	38	37	34	29	29	27	25	22	21	18	16	11	10	8	8	7	7	6	6	4	4	3	2	2	2	2	1	1	1	1	1	1
	Mean survival days	15.9413	7.85246		12.8616	7.3012	9.35921	6.045	11.9152	7.25293	13.4079	5.39745	6.8743	10.2119	7.44306	7.97273	8.71666	12.5017	7.99233	5.07491	6.50738	6.58106	9.94904	9.73127	7.89183	7.57256	5.65277	8.34878	6.78524	11.8769	11.0424	10.8971	5.99867	8.69423	7.17008	5.94961	5.29281	4.3479	4.23753
	Exon 6 numbers	48	47	47	44	42	39	38	37	34	29	29	27	25	22	21	18	16	11	10	8	8	7	7	6	6	4	4	3	2	2	2	2	1	1	1	1	1	1
	Log2 fold change	-0.0304	-0.32723		-0.12823	-0.28253	-0.16866	-0.72809	-0.06856	-0.47067	-0.10364	-0.82495	-0.21318	-0.15641	-0.23901	-0.16801	-0.3942	-0.16249	-0.24791	-0.81422	-0.52233	-0.46023	-0.18017	-0.13368	-0.09949	-0.31247	-0.32005	-0.29511	-0.21862	-0.02609	-0.09198	-0.16295	-0.48388	-0.32305	-0.36268	-0.44126	-0.46617	-0.46705	-0.69633
	Exon 9 numbers	33	32	32	32	32	32	32	32	32	32	32	29	28	28	27	25	24	23	22	22	21	21	19	18	17	17	16	13	10	9	8	7	5	5	4	4	3	2	2	2	2	1	1	1	1
	Mean survival days	15.9413	11.5217	10.3034	14.3021	11.0326	9.20487	14.1605	10.4316	9.29256	10.8171	9.57309	9.17761	8.66988	7	6.76183	13.7164	8.20215	10.1261	8.65753	7.50794	14.6109	7.77101	11.3025	8.59189	9.29925	10.4767	14.1909	8.25581	7.54547	6.69129	11.4225	10.4	9.9	9.29766	9.76667	5.76779	8.2086	12.4896	10.5838	7.58806	6.42668	11.6655	8.93585	8.03258	7.98244
	Exon 9 numbers	33	32	32	32	32	32	32	32	32	32	32	29	28	28	27	25	24	23	22	22	21	21	19	18	17	17	16	13	10	9	8	7	5	5	4	4	3	2	2	2	2	1	1	1	1
	Log2 fold change	-0.0304	-0.17501	-0.12807	-0.10765	-0.0653	-0.18078	-0.05005	-0.10059	-0.19657	-0.16151	-0.22895	-0.28574	-0.2456	-0.51103	-0.5291	-0.19687	-0.2499	-0.19476	-0.25725	-0.45116	-0.09246	-0.45282	-0.03397	-0.29218	-0.15895	-0.16822	-0.14244	-0.26797	-0.45205	-0.5556	-0.01566	-0.113	-0.22258	-0.33077	-0.10158	-0.78305	-0.23244	-0.04948	-0.104	-0.33762	-0.39974	-0.10042	-0.31596	-0.32985	-0.34168
Fig 6E	Correlation analysis of ectodomains and survival days upon B. bassian infection
	Ectodomains	19008	17424	15840	14256	12672	12672	11088	11088	9504	7920	7920	7920	6336	4752	4752	3168	3168	3168	3168	3168	3168	3168	1584	1584	1584	1584	1584	1584	1584	1584	1584	1584	18612	17424	16632	15444	15048	14652	13464	11484	11484	10692	9900	8712	8316	7128	6336	4356
	Mean survival days	15.9413	10.8448	12.6326	10.3178	8.36228	12.2885	9.21378	15.1732	12.2767	13.2687	10.2585	8.59792	9.85784	7.80957	8.47368	6.45252	8	7.59084	7.83589	5.57179	7.5664	8.00934	9.53788	13.7818	7.67697	13.6332	11.3287	14.5455	9.95556	10.7491	5.95468	11.9131	7.85246	12.8616	7.3012	9.35921	6.045	11.9152	7.25293	13.4079	5.39745	6.8743	10.2119	7.44306	7.97273	8.71666	12.5017	7.99233
	Ectodomains	19008	17424	15840	14256	12672	12672	11088	11088	9504	7920	7920	7920	6336	4752	4752	3168	3168	3168	3168	3168	3168	3168	1584	1584	1584	1584	1584	1584	1584	1584	1584	1584	18612	17424	16632	15444	15048	14652	13464	11484	11484	10692	9900	8712	8316	7128	6336	4356
	Log2 fold change	-0.0304	-0.28952	-0.17308	-0.33077	-0.3312	-0.18018	-0.22663	-0.10036	-0.23775	-0.11424	-0.31582	-0.4021	-0.31368	-0.31512	-0.25826	-0.11324	-0.25184	-0.25508	-0.29812	-0.34214	-0.4721	-0.79791	-0.0127	-0.01271	-0.01921	-0.07821	-0.09838	-0.14682	-0.20987	-0.21856	-0.25964	-0.36391	-0.32723	-0.12823	-0.28253	-0.16866	-0.72809	-0.06856	-0.47067	-0.10364	-0.82495	-0.21318	-0.15641	-0.23901	-0.16801	-0.3942	-0.16249	-0.24791
Fig 6F	Correlation analysis of mean survival days upon M. robertii and B. bassiana infection
	Genotypes (Exon 4)	WT	Δ4.10	Δ4.4-4.12/Δ4.1-4.5	Δ4.10-4.12	Δ4.3-4.6	Δ4.6-4.12/Δ4.1-4.9	Δ4.1-4.5	Δ4.6-4.12/Δ4.1-4.10	Δ4.4-4.12/Δ4.1-4.9	Δ4.3-4.12/Δ4.1-4.9	Δ4.4-4.12/Δ4.1-4.10	Δ4.6-4.12	Δ4.3-4.12/Δ4.1-4.10	Δ4.1-4.9	Δ4.4-4.12	S4.3/S4.9	S4.4/S4.12	S4.4/S4.9	S4.6/S4.7	S4.9/S4.12	Δ4.1-4.10	Δ4.3-4.12	Single4.1	Single4.10	Single4.11	Single4.12	Single4.2	Single4.3	Single4.4	Single4.6	Single4.7	Single4.9
	M. robertii	13.4807	8.49375	10.2695	7.8794	8.91722	13.3746	7.29921	8.79799	9.44687	8.48527	7.03815	7.21204	7.03815	5.413	7.94927	7.83589	6.57179	12.8348	9.56386	7.5664	4.6735	7.52343	7.65685	7.18397	5.95468	4.91892	7.17735	6.08581	7.34951	8.71663	8.85296	4.14635
	B. bassiana	15.9413	10.8448	12.6326	10.3178	8.36228	12.2885	9.21378	15.1732	12.2767	13.2687	10.2585	8.59792	9.85784	7.80957	8.47368	7.83589	5.57179	8.00934	7.59085	7.5664	6.45253	8	9.53789	10.7491	5.95468	11.9131	13.7818	7.67697	13.6332	11.3287	14.5455	9.95556
	Genotypes (Exon 6)	WT	Δ6.36	Δ6.10-6.20/Δ6.17-6.48	Δ6.2-6.35/Δ6.30-6.48	Δ6.2-6.10	Δ6.21-6.30	Δ6.10-6.20	Δ6.1-6.30/Δ6.17-6.48	Δ6.2-6.35/Δ6.17-6.48	Δ6.30-6.48	Δ6.10-6.30	Δ6.1-6.30/Δ6.8-6.47	Δ6.2-6.35/Δ6.8-6.47	Δ6.2-6.35/Δ6.7-6.47	Δ6.1-6.30	Δ6.17-6.48	Δ6.5-6.44/Δ6.8-6.47	Δ6.5-6.44/Δ6.7-6.47	Δ6.8-6.47	Δ6.5-6.44	Δ6.7-6.47	Δ6.4-6.44	Δ6.6-6.47	Δ6.3-6.44	Δ6.1-6.44	Δ6.4-6.47	Δ6.3-6.47	S6.35/S6.46	S6.4/S6.7	Δ6.2-6.47	S6.43/S6.44	Single6.4	Single6.44	Single6.6	Single6.43	Single6.7	Single6.2
	M. robertii	13.4807	9.29918	14.3503	12.3266	8.67287	7.4058	9.7698	11.5339	15.1734	7.92027	6.96573	9.9665	6.89554	5.27275	5.63977	10.4936	7.95847	5.56499	4.87286	11.9329	6.95383	9.64961	5.93095	9.4229	4.27885	6.82157	10.482	8.66667	8.31373	7.31037	5.16633	7.4407	4.9598	3.73903	3.44513	3.33317	2.9577
	B. bassiana	15.9413	7.85246	12.8616	7.3012	9.35921	6.045	11.9152	7.25293	13.4079	5.39745	6.8743	10.2119	7.44306	7.97273	8.71666	12.5017	7.99233	5.07491	6.50738	6.58106	9.94904	9.73127	7.89183	7.57256	5.65277	8.34878	6.78524	11.8769	11.0424	5.99867	10.8971	7.17008	8.69423	5.94961	5.29281	4.3479	4.23753
	Genotypes (Exon 9)	WT	Δ9.1	Δ9.6	Δ9.7	Δ9.9	Δ9.13	Δ9.24	Δ9.29	Δ9.30	Δ9.31	Δ9.33	Δ9.30-9.33	Δ9.14-9.29/Δ9.7-9.18	Δ9.10-9.18/Δ9.14-9.24	Δ9.24-9.33/Δ9.14-9.29	Δ9.7-9.18/Δ9.1-9.14	Δ9.10-9.18	Δ9.24-9.33	Δ9.14-9.33/Δ9.2-9.24	Δ9.14-9.24	Δ9.14-9.33/Δ9.1-9.25	Δ9.7-9.18	Δ9.1-9.14	Δ9.14-9.33/Δ9.1-9.28	Δ9.14-9.33/Δ9.1-9.29	Δ9.14-9.29	Δ9.14-9.33/Δ9.1-9.30	Δ9.14-9.33	Δ9.2-9.24	Δ9.1-9.24	Δ9.1-9.25	Δ9.2-9.27	Δ9.2-9.29	Δ9.1-9.28	Δ9.1-9.29	Δ9.2-9.30	Δ9.1-9.30	S9.1/S9.13	S9.1/S9.32	S9.9/S9.13	S9.9/S9.32	Single9.1	Single9.32	Single9.13	Single9.9
	M. robertii	13.4807	8.78535	9.24806	11.0407	8.78151	9.27183	8.75896	8.89565	8.42354	9.48126	8.54652	7.81008	9.21367	13.0154	6.78109	12.8557	5.15771	6.2523	6.37427	8.26457	11.7854	6.93545	6.40895	7.04488	8.92672	6.58399	10.8085	7.0911	5.44858	5.63766	5.16796	10.6889	10.4	6.81305	11.1778	6.6328	5.64048	8.51776	7.22564	7.20556	6.67728	6.81665	6.76526	5.79877	5.74605
	B. bassiana	15.9413	11.5217	10.3034	14.3021	11.0326	9.20487	14.1605	10.4316	9.29256	10.8171	9.57309	9.17761	8.66988	7	6.76183	13.7163	8.20215	10.1261	8.65753	7.50794	14.6109	7.77101	11.3025	8.59189	9.29925	10.4767	14.1909	8.25581	7.54547	6.69129	11.4225	10.4	9.9	9.29766	9.76667	5.76779	8.2086	12.4896	6.42669	7.58806	10.5838	7.98244	8.03258	11.6656	8.93585
Fig 6G	Correlation analysis of log2 fold change upon M. robertii and B. bassiana infection
	Genotypes (Exon 4)	WT	Δ4.10	Δ4.4-4.12/Δ4.1-4.5	Δ4.10-4.12	Δ4.3-4.6	Δ4.6-4.12/Δ4.1-4.9	Δ4.1-4.5	Δ4.6-4.12/Δ4.1-4.10	Δ4.4-4.12/Δ4.1-4.9	Δ4.3-4.12/Δ4.1-4.9	Δ4.4-4.12/Δ4.1-4.10	Δ4.6-4.12	Δ4.3-4.12/Δ4.1-4.10	Δ4.1-4.9	Δ4.4-4.12	S4.3/S4.9	S4.4/S4.12	S4.4/S4.9	S4.6/S4.7	S4.9/S4.12	Δ4.1-4.10	Δ4.3-4.12	Single4.1	Single4.10	Single4.11	Single4.12	Single4.2	Single4.3	Single4.4	Single4.6	Single4.7	Single4.9
	M. robertii	-0.0941867	-0.293253	-0.428904	-0.431405	-0.555853	-0.209892	-0.398073	-0.347971	-0.295247	-0.362666	-0.47915	-0.47576	-0.47915	-0.801512	-0.37115	-0.437873	-0.537763	-0.0745178	-0.32312	-0.367046	-1.01149	-0.125835	-0.454076	-0.42519	-0.384295	-0.83324	-0.466878	-0.435896	-0.427886	-0.339573	-0.339173	-0.930683
	B. bassiana	-0.030398	-0.289518	-0.173077	-0.330773	-0.331202	-0.180175	-0.226634	-0.100359	-0.237747	-0.11424	-0.315816	-0.402098	-0.313684	-0.315123	-0.258259	-0.437873	-0.767674	-0.382392	-0.633993	-0.367046	-0.402289	-0.161698	-0.297479	-0.141839	-0.485831	-0.00935596	-0.0549299	-0.210056	-0.0293697	-0.295594	-0.0293819	-0.333217
	Genotypes (Exon 6)	WT	Δ6.36	Δ6.10-6.20/Δ6.17-6.48	Δ6.2-6.35/Δ6.30-6.48	Δ6.2-6.10	Δ6.21-6.30	Δ6.10-6.20	Δ6.1-6.30/Δ6.17-6.48	Δ6.2-6.35/Δ6.17-6.48	Δ6.30-6.48	Δ6.10-6.30	Δ6.1-6.30/Δ6.8-6.47	Δ6.2-6.35/Δ6.8-6.47	Δ6.2-6.35/Δ6.7-6.47	Δ6.1-6.30	Δ6.17-6.48	Δ6.5-6.44/Δ6.8-6.47	Δ6.5-6.44/Δ6.7-6.47	Δ6.8-6.47	Δ6.5-6.44	Δ6.7-6.47	Δ6.4-6.44	Δ6.6-6.47	Δ6.3-6.44	Δ6.1-6.44	Δ6.4-6.47	Δ6.3-6.47	S6.4/S6.7	S6.35/S6.46	Δ6.2-6.47	S6.43/S6.44	Single6.4	Single6.44	Single6.43	Single6.2	Single6.6	Single6.7
	M. robertii	-0.0941867	-0.300418	-0.185317	-0.11169	-0.16097	-0.384418	-0.0511237	-0.180254	-0.123756	-0.371284	-0.505419	-0.238919	-0.193296	-0.5698	-0.75471	-0.202153	-0.224569	-0.663561	-0.902517	-0.0599415	-0.620326	-0.205014	-0.301616	-0.234849	-0.757523	-0.586678	-0.133743	-0.251227	-0.278272	-0.36462	-0.865175	-0.239248	-0.921075	-0.995521	-1.04993	-1.08817	-1.11911
	B. bassiana	-0.030398	-0.327235	-0.128233	-0.282528	-0.16866	-0.728088	-0.0685568	-0.470671	-0.10364	-0.824951	-0.213182	-0.156406	-0.23901	-0.168005	-0.3942	-0.162494	-0.247907	-0.814219	-0.522333	-0.46023	-0.180169	-0.133684	-0.0994886	-0.312468	-0.32005	-0.295107	-0.218623	-0.0260933	-0.0919809	-0.483877	-0.16295	-0.362682	-0.323053	-0.46705	-0.441258	-0.466167	-0.696335
	Genotypes (Exon 9)	WT	Δ9.1	Δ9.6	Δ9.7	Δ9.9	Δ9.13	Δ9.24	Δ9.29	Δ9.30	Δ9.31	Δ9.33	Δ9.30-9.33	Δ9.14-9.29/Δ9.7-9.18	Δ9.10-9.18/Δ9.14-9.24	Δ9.24-9.33/Δ9.14-9.29	Δ9.7-9.18/Δ9.1-9.14	Δ9.10-9.18	Δ9.24-9.33	Δ9.14-9.33/Δ9.2-9.24	Δ9.14-9.24	Δ9.14-9.33/Δ9.1-9.25	Δ9.7-9.18	Δ9.1-9.14	Δ9.14-9.33/Δ9.1-9.28	Δ9.14-9.33/Δ9.1-9.29	Δ9.14-9.29	Δ9.14-9.33/Δ9.1-9.30	Δ9.14-9.33	Δ9.2-9.24	Δ9.1-9.24	Δ9.1-9.25	Δ9.2-9.27	Δ9.2-9.29	Δ9.1-9.28	Δ9.1-9.29	Δ9.2-9.30	Δ9.1-9.30	S9.1/S9.13	S9.1/S9.32	S9.9/S9.13	S9.9/S9.32	Single9.1	Single9.9	Single9.13	Single9.32
	M. robertii	-0.0941867	-0.196968	-0.0767059	-0.187258	-0.156471	-0.129745	-0.165924	-0.0683222	-0.171796	-0.116646	-0.131605	-0.29981	-0.192053	-0.317106	-0.496496	-0.392528	-0.828348	-0.617078	-0.598838	-0.487411	-0.374319	-0.52124	-0.469302	-0.514278	-0.389274	-0.571565	-0.24058	-0.465181	-0.814856	-0.755512	-0.847907	-0.125732	-0.147073	-0.549976	-0.0312515	-0.604283	-0.669011	-0.349081	-0.268123	-0.341705	-0.469953	-0.526952	-0.782908	-0.72081	-0.510246
	B. bassiana	-0.030398	-0.175007	-0.128072	-0.107652	-0.0652981	-0.180776	-0.0500516	-0.100591	-0.196569	-0.161513	-0.228951	-0.285737	-0.245596	-0.511031	-0.529103	-0.196873	-0.249904	-0.194763	-0.257249	-0.451161	-0.0924572	-0.45282	-0.0339689	-0.292183	-0.158947	-0.168222	-0.142442	-0.267969	-0.452048	-0.555601	-0.0156635	-0.113004	-0.222576	-0.330766	-0.101576	-0.783046	-0.232444	-0.104004	-0.399736	-0.337619	-0.0494807	-0.315963	-0.329846	-0.100416	-0.341685
Fig 6I
[truncated: 64 more columns]

## Sheet: Fig 7AB
Fig 7A	Egg laid/day of Dscam1 two copies (Mu/Mu) and one copy (Mu/null) mutants
	WT	WT/null	Δ4.10	Δ4.10/null	Δ4.1-4.5	Δ4.1-4.5/null	Δ4.1-4.9	Δ4.1-4.9/null	Δ4.1-4.10	Δ4.1-4.10/null	Single4.10	Single4.10/null	Single4.3	Single4.3/null	Δ6.36	Δ6.36/null	Δ6.21-6.30	Δ6.21-6.30/null	Δ6.30-6.48	Δ6.30-6.48/null	Δ6.17-6.48	Δ6.17-6.48/null	Δ6.4-6.47	Δ6.4-6.47/null	Δ6.2-6.47	Δ6.2-6.47/null	Single6.6	Single6.6/null	Single6.7	Single6.7/null	Δ9.7	Δ9.7/null	Δ9.30-9.33	Δ9.30-9.33/null	Δ9.7-9.18	Δ9.7-9.18/null	Δ9.14-9.29	Δ9.14-9.29/null	Δ9.1-9.24	Δ9.1-9.24/null	Δ9.1-9.30	Δ9.1-9.30/null	Single9.13	Single9.13/null	Single9.1	Single9.1/null
	12.4	13.2	8.6	8.6	7.2	13.8	12.1667	8.4	10.2	6.6	7.4	13.8	2	2	9.8	12.6	10.8	8.6	7.2	10.8	4	19.2	9.2	10	5.2	10.2	0	13.2	2.6	14.8	9.3	14.4	3.4	9.6	2.4	24.8	5.4	17.4	1.8	17	7.2	7.4	2.8	15	2.6	4.8
	13.4	15.4	10	9.8	5.4	11.6	4.66667	11.6	6.4	6.4	3.8	11.6	4	10.8	10.4	9.4	5.8	4.2	4.8	16.4	4.8	9.8	2.8	11.8	4.2	11.8	6.4	10.4	4.8	17.6	6.38889	6.6	12	13.2	5.2	18.8	3.8	18.8	5.2	11	1.6	10.4	6.6	3	3	6.8
	9.8	12.8	11.2	8.2	0	9.8	3.83333	13.8	10.4	11	6.2	9.8	0	7.6	14.4	8.8	0	11.8	0.4	16.4	3.4	16.2	4.8	8.8	2.2	7.2	1.8	8.6	2.4	19.4	13.5	7.8	6.6	7	5	15.4	3.8	15.4	7.2	12.6	6.2	13.4	0.6	11.4	2.6	7
	14.6	14	3	9.4	7.2	15.4	6	6.6	4.6	10.8	0.2	15.8	2.8	13.4	12.8	10.2	5.8	11	3.2	17.4	1.2	12.8	3.2	10	5.6	11.8	6	17.8	0	16	9.6	4.6	9.4	6	4.2	13.8	1.4	16.4	2.8	12.8	5	7.4	6.6	9.2	5	3.2
	10.2	10.4	5.8	10.8	7.2	14.2	6.5	11.2	6.8	19.2	2.8	15.4	4.4	10.2	12.6	10.2	10	12.4	6.4	16.8	2	17.6	4.8	6.4	6	8.6	2.4	11.4	4.2	14.8	14.7222	7.6	10.6	11.6	2.6	17.2	3.8	20.6	1.8	9.8	2.2	11	2.2	16.2	3.8	8
	11.2	13.4	3	6	2.6	12.2	3.5	13.4	3.4	20.4	5.8	14.2	2.6	12.6	5	8.6	8.2	4.4	4	17.4	4.6	14.6	6.2	8.8	0	10	2.4	8.2	2.2	25.2	10.7222	12.8	6.6	13.4	1	16.6	4.8	17	8.8	21.2	8	5	1.4	12.2	1	2
	8	12.6	7	13.6	4.8	12.6	9	8.2	4.2	13.4	5	12.8	8.6	13.8	8	7.4	12.2	1.2	4	16.2	4	14.2	5	8.2	4.6	8.2	0	9.2	3.8	17	6.16667	13.4	3.4	24	7.4	18.6	3.2	16.2	5.4	12.8	2.4	9.2	2.8	12	1.4	2.8
	5.8	20.4	7.6	10.6	0	14.2	7.66667	10.2	10.2	20.6	5.4	12.2	3	8.8	10.2	9.4	8	6	5.6	18.4	4	10.2	10.2	3.8	2.6	10.6	5.4	12.2	2.8	24.8	14.8333	5.8	5.6	17.6	2.6	11.6	4.4	3.8	5.6	13.4	6.2	10.2	6.6	26	2	10.6
	9.4	12.4	3.4	5.6	13	17.8	2.66667	11.4	10.8	15	5.4	12.6	2	15	0	4.6	5.8	13.8	4.4	16.2	5.4	23.2	9.2	7	6	8.2	2.4	11.4	0	4.4	11.3889	20.8	4.6	6.8	4	14.4	2.6	19.4	6.2	14.2	5.4	17.8	2.8	9	1.2	3.8
	9.8	21.4	9.6	10.8	3.4	0.2	9.33333	10.2	8.4	12.6	0	14.2	3.4	14	6.6	10.4	7.2	4.6	2.8	14.2	4.8	20	7.4	8.2	6	9.6	5.8	7.6	2.4	9.4	6.05556	14.2	7	5.4	1.6	8.2	3.4	17.8	0	12.8	3.2	14.2	0	15.4	1	5
	6.2	13.2	4.4	16.6	13	12	13.5	6.6	3	14	1.6	17.8	0.6	10.6	5	10	9	5.4	0	12.2	4.4	22.6	6	7.8	1.4	9.4	6	8.6	0	17.4	9.38889	13	5.2	15.2	0	18.4	2.2	22.2	2.2	11.8	8.2	23.2	6.2	9.2	0.4	1.8
	6.8	9.6	11.2	5.8	0.4	16	7.83333	10.2	7.4	14	4	0.2	0.4	0	8.2	11	11.2	16.6	4.6	13.8	5.8	13.8	5.6	11.2	5.4	14.4	0	10.8	10.6	17.4	10.1667	8.8	4	8.6	8	15.8	4.6	3.4	7.2	8.6	7.2	8.2	2	13.8	0	6.2
	10.8	11	11.6	9.2	10.2	13.8	9	7.6	8.8	6.4	6	12	3.8	3.2	8	8	11.8	7.2	5.2	12.2	3.8	12	2	2	1.2	5.8	7.4	13	0	11.2	5.05556	7	3.8	10.4	6.6	18.4	2.8	18.4	1.6	15.2	5.2	14.2	1.6	9.4	3.2	5
	10.8	15.8	7.8	3.2	11.4	15.2	2.66667	6.8	8.6	19.6	3.2	16	2.8	8.4	9	9.2	10	10.2	6.6	13.8	2.8	17.8	3.6	8.8	2.2	8.4	4.8	9	1.8	18.6	7.72222	7.4	4.6	12.4	11.4	17.8	3.6	21.8	3.6	14.6	8	6.6	0.4	16.8	0	5.6
	11.2	14.2	9.8	15.4	12.2	16	2.5	8.2	6.8	15	6.8	16	0	9.2	6.6	12	0	3	6.2	16.4	1.8	19.2	3.8	7.6	7	8.4	2	8.6	0	21	5.38889	8.4	10.6	13.6	0	15.8	1.2	19	3	18.4	5.8	8	1.2	17.8	0	4.8
	9.2	19.4	4	8.2	9.4	13.2	8.5	8.8	6.8	17.8	5.8	17.4	3.8	18	6.2	8	8.4	9.2	3.6	10.8	3.8	15.4	4.6	9.8	6	10.4	1.4	4	0.6	18.6	8.625	8.2	3	15.8	9.2	19.8	7.8	17.4	9.2	7.4	6.2	3.2	4.2	10.6	2.2	8.2
	7.8	16.6	13	9	9	9.6	5.83333	11	10.2	11.8	4.8	13.8	4	19.6	6.8	10	7.4	10.6	5.6	17.4	5	7.6	4.6	4.8	3.6	9.6	0	13	7	21.2	3.75	13.8	7	14.6	2.4	20.2	0.2	21.4	8.4	10.2	5	5.2	2.8	10	2	5
	12.2	19.2	6	12.6	11.8	8	4.83333	7	8.6	13.6	0	15.2	2.6	6.2	15.2	7.2	7	9.8	3.8	16.2	4.8	11.8	4	12.2	4.8	10.2	0.2	10.8	6	24.2	10.6	9.8	7.4	18.4	10.4	18.6	5	17.4	6.8	13.8	1.6	12.2	0.8	4	2.4	3
	4.4	15	7.6	7	4.8	13	9.16667	12.2	8.8	12.8	5.6	16	3.2	9	4.6	6.4	10.6	7	0	12.8	3.2	10.4	5.2	9	2.8	11.8	0	12.2	1.8	17.4	10.9444	8.4	11.6	20.6	5.6	16	0	21.2	6.8	13.4	1.8	15	1	8.8	1.8	2
	9.2	10.6	7.2	9.6	7	8.8	7.83333	12.6	11	15.8	3	13.6	0	9.6	5.6	9	7.6	8.6	14.4	11.6	5	21	5.2	7.2	5.6	9.4	2.4	12.6	0	17.4	4.72222	5.8	5.8	14.6	3.2	20.4	3.8	9.4	7.4	12.6	6	9	1.4	14.8	0	6.4
	7.8	12	3.6	9.6	5.2	13	8.16667	14.2	15.2	11.6	5.2	13	5	9	5.8	11.6	4	7.4	0	14	4.8	7	3.2	9.4	4.6	14.4	5	11	0	12.4	14.2778	5.4	2.8	17.6	7.4	20.2	2	14.6	3.2	10.8	1.8	10.2	2.4	10.2	2.6	4
	2.4	12.2	7.6	11.4	13	10.2	13.1667	10.2	12.8	12.6	4.4	13.2	4.6	11.6	13.4	9.8	8.8	12.6	4.2	18.8	4.8	11.8	2	9.8	1	9.6	0.6	9.4	5.8	15.6	5.5	9.8	8.2	13.8	12	15.2	4.2	20.2	5.2	1.8	4	7.4	0	24	3.4	5
		10.6	13.6	12.6	11.8	10.2	8.83333	10.8	10.8	19.2	9	9.6	1.8	13.6	2.6	12.4	9.4	6.4	3.8	17.6	4.6	5.8	13.6	4.6	3.2	9.4	5.4	13	8.8	27	5.94444	7.8	8.4	14.4	9.8	10.6	0.4	20.2	1.2	10.2	5.4	7.8	2	22.4	3.6	3.2
		9.2	5.8	16.8	9.6	10.4	7	12.8	12.4	11.6	6.2	13.8	1.8	10.8	8.2	8.4	11.2	8	4.6	13.4	3.2	5.8	3.2	8.4	3.8	11.8	4	10.2	4	31.8	12.7222	10.4	10.4	11.4	9.6	15.6	1.6	16.4	9	13	4.4	8.8	3.8	17.6	3.2	5
		16.4	5.4	10.8	9.2	13	12	12.4	9.6	14.6	3	8	6.4	3	14	12	11.2	14.2	5.8	17.2	3.8	7.6	3.2	9.6	3.6	12.6	0	11.8	0	21.6	11.1667	10.8	4.2	11	9.6	16.6	3	13.2	3	15	6.2	7.2	0.2	19.8	0	6.6
		7.6	8.6	12.8	5.2	10.2	5.16667	9.4	8.2	14.6	5.6	13	7.6	12.6	8.6	9.4	4.8	9.4	10.6	18.4	5	14	9.2	13.8	1.8	11.8	1.4	8	8	20.4	7.16667	5.4	5.6	18.2	4	14.4	2.8	15.6	4	14.2	9.6	12.2	0.6	21.8	2.6	7
		14.8	10.4	9.8	1.6	13.8	4.83333	11.2	8	21	9.4	8.8	4.8	13.2	7	10.6	8.2	9.6	0	11	3.6	10.2	7.6	1.8	3.4	12	5.2	10	2.6	24.6	7.27778	9.4	6.6	17.6	10.6	15.2	3.6	17.6	2	15.2	4.4	13	4.2	17.6	0	7.4
		14.4	5.2	3.2	7	12.6	9.66667	12.2	9.6	16.4	8.2	13	5.4	8	9.6	10.4	13.6	12	2.2	12.2	4	15.2	1.2	7	5.2	11.6	1	9	7	17	8.5	4.8	5.2	14.6	11.8	17.6	3.8	21.8	6.8	18.2	2.4	11	9.6	12.6	2	6.4
		15	5.8	12.2	8	9	7	13.4		14.8	8	10.2	4.4	3	8.8	7.6	11.8	5.8	3.8	14.8	3.8	14.2	8.6	7.6	2.8	11.8	2.4	13	1.8	15.6	5.72222	9	6.6	23.4	8.2	13.8	5	21.4	1.6	14.8	0	8.4	3	7.2	2.2	0.8
		11.4	7.4	15.4	8.2	12.8	6.83333	11.2		15		10.2	3.6	6.6	14.4	7.8	2.8	11.6	5.6	16.2	3.2	9.6	7.8	4.6	7	8	2	8.4	5	15.6	6	7.8	5.6	12	1.6	16.6	2.6	18	0.2	13.2	13.4	14.6	3.8	9	4.8	6.6
		9.8	6	8.6	7	8.4	13.5	13.8		19.4		10.4	6.4	10.2	9	8.8	7.4	7.8	3.2	9.4		14.2		3.4	3.4	13.4		14.6	0.2	5.4	7.625	6.8	7.6	13.8	2	15.4	7			15.4	12.2	6.8	5	8.6	6.6	4.4
		17.8	6	7.2	7.6	10.6	12.5	8.6		19.6		13	6.4	15.4	0	9.2	7.6	6.6	0.2	14		10.8		4.2	6.4	12.2		8.8	4.4	14.2	9.5	2.6	9.6	14.6	8.2	15.2	5			10	9.2	4.2	5.2	26.4	0.8	12
		14		13.2	10.2			11.4		17		10.2	0.6	7.4	12.4	13.8	9.4	9	8.2	16		20		3	5.2	12		12.8	6.4	21		8.2	9.4	10.6	8.2	14.8	4.8			13.4	4.4	7.8	0	7.8	0	9.2
		17.6		7.8	8.8			5		17.8		13.8	3	20.4	12.8	7.8	1	10.4	0	15.6		5.4		6.2	3.2	18.6		10.6		15.4		8	4.8	9.6		14.6	3.4			19.8	13.2	14.6	2.2	11.8	3.6	5.4
		14.4		9.4	8.8			5.2		9.8		12.6		5.8	2	6	12.8	6.4	0	17.6		9		3	2.4	17.8		9.8		13.2		8.6		8.2		11.4	7			17.4	0.4	15.2	4.2	20.4	0.4	0.4
		10.8		6.2	8			11.8		15.6		9		12	11.4		8.4	10	0.4	12.2		17.8		4.2	2.6	20		9.4		13.6		6.2		13		9.8	4.4				12.4	13	7	16	0	8.4
		15			7.2			5.8		18.6		12.8		22	12.4		14	16.8	2.2	14		3.2		1.4		12.8		8		6.8		11		13.8		13.6	0.2				6.6	7	4.2	14.4	7.2	6.6
								6.4				8.4		19.6				10.2	3.2	14.4		14.6		5		16.8		5		11		14.2		11.6		12.2	1.8				9	10.4	6.8	12.2
								6.4				10.6						12.4	2.8	13.2		12.2		5.8				12.6		11.8						12.6						8.2	4.6	19.2
																		13		10.2								9.6		7.8						9.4						8.8		15.2
																		5.6		18.6								12.4		13.6
																				13.2								12.2
																				17.2
																				18
																				16.6
	Lifespan of female Dscam1 two copies (Mu/Mu) and one copy (Mu/null) mutants
	Genotypes	WT	WT/null	Δ4.10	Δ4.10/null	Δ4.1-4.5	Δ4.1-4.5/null	Δ4.1-4.9	Δ4.1-4.9/null	Δ4.1-4.10	Δ4.1-4.10/null	Single4.3	Single4.3/null	Single4.10	Single4.10/null	Δ6.36	Δ6.36/null	Δ6.21-6.30	Δ6.21-6.30/null	Δ6.30-6.48	Δ6.30-6.48/null	Δ6.17-6.48	Δ6.17-6.48/null	Δ6.4-6.47	Δ6.4-6.47/null	Δ6.2-6.47	Δ6.2-6.47/null	Single6.7	Single6.7/null	Single6.6	Single6.6/null	Δ9.7	Δ9.7/null	Δ9.30-9.33	Δ9.30-9.33/null	Δ9.7-9.18	Δ9.7-9.18/null	Δ9.14-9.29	Δ9.14-9.29/null	Δ9.1-9.24	Δ9.1-9.24/null	Δ9.1-9.30	Δ9.1-9.30/null	Single9.1	Single9.1/null	Single9.13	Single9.13/null
	Rep1	58.1667	68.5333	54.8333	63.3	44.7667	43.4333	33.0333	74.0333	34.2667	55.0333	22.4333	58.2	26.8667	40.3333	51.76	52.7	42.7	47.2333	40.6667	39.2333	31.1333	36.4667	28.5667	22.3	20.9	24.3333	17.1	43.3333	10.12	33	57.1	53.3333	45.7	52.8333	38.4	69.9	31.6667	58.1	28.1667	55.5	21.9667	55	27.9667	25.8333	26.4	37.3
	Rep2	59.6	68.5333	55.7667	61.3667	43.2	48.5333	35.6333	57.0667	33.8667	54.5	21.0667	49.6333	25.2333	45.9333	50.93	48.9667	34.3333	45.7667	30.7667	46.1667	30.2667	45.1333	27.3	19.5667	20.2333	20.9333	12.4667	51.5667	9.26923	23.6	50.7333	55.2	39.6	60.4333	34.3667	72.2667	30.3333	57.3	28.0333	52.9667	23.5667	52.8333	27.5667	25.5667	28.5667	32.5667
	Rep3	62.6667	58.8333	55.9333	59.9333	45.5667	49.5	36.2333	72.1333	31.0333	49	23.6667	45.6667	22.6333	42.4333	55.29	46.8667	33.7	47.1667	45.2	42	30.6	44.6	29.0667	19.6667		22.3667	12.8333	43.5333	11.8519	15.3	54.4		38.2333	55.2	38.7	72.6667	31.3	62.4333	37.5667	43.1333	28	51.0667	31.2	22.2333	20.9333	40
	Rep4	60.3	56.7333	54.2		42.1667	42.8667	33.5	71.5667	30.9	46.2	29.3667	58.3	25.7	49.4667	57.64			38.3667		51.3333		50.6				23.5333		42.1667		27.1667				55.9333			31.4667	62.9	24.7333		28.3	54.8		23.5667		35.5
	Rep5	60.4	63.3	56.6333		42.4667	50.5	31.0667	71.4333	29.4667		21.1333	48.8	25.3333	45.8333	62.44			37.3333		48.4		55.1				23.8		46.6		26.7667				51.4333				56.6				54.6333		23.7667		30.9
	Fitness of Dscam1 two copies (Mu/Mu) and one copy (Mu/null) mutants
	Genotypes	WT	WT/null	Δ4.10	Δ4.10/null	Δ4.1-4.5	Δ4.1-4.5/null	Δ4.1-4.9	Δ4.1-4.9/null	Δ4.1-4.10	Δ4.1-4.10/null	Single4.3	Single4.3/null	Single4.10	Single4.10/null	Δ6.36	Δ6.36/null	Δ6.21-6.30	Δ6.21-6.30/null	Δ6.30-6.48	Δ6.30-6.48/null	Δ6.17-6.48	Δ6.17-6.48/null	Δ6.4-6.47	Δ6.4-6.47/null	Δ6.2-6.47	Δ6.2-6.47/null	Single6.7	Single6.7/null	Single6.6	Single6.6/null	Δ9.7	Δ9.7/null	Δ9.30-9.33	Δ9.30-9.33/null	Δ9.7-9.18	Δ9.7-9.18/null	Δ9.14-9.29	Δ9.14-9.29/null	Δ9.1-9.24	Δ9.1-9.24/null	Δ9.1-9.30	Δ9.1-9.30/null	Single9.1	Single9.1/null	Single9.13	Single9.13/null
	Fitness	1	1.63914	0.71998	1.0991	0.58486	0.988893	0.406265	1.2557	0.487101	1.37084	0.125918	0.94854	0.225562	1.00357	0.868974	0.896497	0.529623	0.570423	0.301449	1.01581	0.337528	0.722192	0.414807	0.315234	0.100945	0.39096	0.0080162	1.12886	0.00118233	0.40516	0.797847	0.814568	0.425843	1.15036	0.264125	1.84455	0.171322	1.81178	0.143122	1.18566	0.198852	0.71128	0.078202	0.172891	0.0963523	0.542289
Fig 7B	Log2 fold change of Dscam1 two copies (Mu/Mu) and one copy (Mu/null) mutants upon M.robertsii infection
	Genotypes	WT	WT/null	Δ4.10	Δ4.10/null	Δ4.1-4.5	Δ4.1-4.5/null	Δ4.1-4.9	Δ4.1-4.9/null	Δ4.1-4.10	Δ4.1-4.10/null	Single4.3	Single4.3/null	Single4.10	Single4.10/null	Δ6.36	Δ6.36/null	Δ6.21-30	Δ6.21-30/null	Δ6.30-48	Δ6.30-48/null	Δ6.17-48	Δ6.17-48/null	Δ6.4-47	Δ6.4-47/null	Δ6.2-47	Δ6.2-47/null	Single6.6	Single6.6/null	Single6.7	Single6.7/null	Δ9.7	Δ9.7/null	Δ9.30-33	Δ9.30-33/null	Δ9.7-9.18	Δ9.7-9.18/null	Δ9.14-29	Δ9.14-29/null	Δ9.1-24	Δ9.1-24/null	Δ9.1-9.30	Δ9.1-9.30/null	Single9.1	Single9.1/null	Single9.13	Single9.13/null
	Rep1	-0.0290403	-0.0671142	-0.240704	-0.326064	-0.377224	-0.568843	-0.621422	-0.523994	-0.785382	-0.318888	-0.291104	-0.419903	-0.228726	-0.524812	-0.467958	-0.125366	-0.32127	-0.153215	-0.375805	-0.132978	-0.128967	-0.0503542	-0.678072	-0.318308	-0.383873	-0.477178	-1.33013	-0.120931	-1.21678	0.0297473	-0.141176	-0.0309161	-0.345819	-0.434403	-0.557593	-0.636362	-0.525208	-0.334419	-0.647833	-0.221558	-0.772076	-0.186241	-0.50104	-0.752072	-0.696989	-0.3484
	Rep2	-0.110402	-0.0350469	-0.268157	-0.416423	-0.309743	-0.397911	-0.518248	-0.48138	-0.705133	-0.564072	-0.279763	-0.528496	-0.141472	-0.479298	-0.0988822	-0.198287	-0.447566	-0.00685934	-0.366764	-0.397017	-0.193701	-0.149611	-0.561111	-0.137152	-0.328458	-0.173465	-1.01824	-0.114884	-1.06315	-0.244912	-0.193665	0.00501807	-0.376305	-0.211763	-0.478596	-0.421464	-0.536641	-0.213332	-0.767209	-0.353067	-0.614662	-0.149289	-0.509501	-0.716574	-0.676324	-0.297132
	Rep3	-0.143118	-0.0997231	-0.107693	-0.412844	-0.166625	-0.424737	-0.627411	-0.639652	-0.812855	-0.407054	-0.365897	-0.397116		-0.490576	-0.334413	-0.135961		-0.12167		-0.365326	-0.28379	-0.155978	-0.520852	-0.207089	-0.38153	-0.234871	-0.916126		-1.07739	0.102447	-0.288107	-0.0963845	-0.357261	-0.286304	-0.527531	-0.527819	-0.652846	-0.802554	-0.851494	-0.295007	-0.620296	-0.189034	-0.570316	-0.609485	-0.789117	-0.334639
	Log2 fold change of Dscam1 two copies (Mu/Mu) and one copy (Mu/null) mutants upon B.bassiana infection
	Genotypes	WT	WT/null	Δ4.10	Δ4.10/null	Δ4.1-4.5	Δ4.1-4.5/null	Δ4.1-4.9	Δ4.1-4.9/null	Δ4.1-4.10	Δ4.1-4.10/null	Single4.3	Single4.3/null	Single4.10	Single4.10/null	Δ6.36	Δ6.36/null	Δ6.21-30	Δ6.21-30/null	Δ6.30-48	Δ6.30-48/null	Δ6.17-48	Δ6.17-48/null	Δ6.4-47	Δ6.4-47/null	Δ6.2-47	Δ6.2-47/null	Single6.6	Single6.6/null	Single6.7	Single6.7/null	Δ9.7	Δ9.7/null	Δ9.30-33	Δ9.30-33/null	Δ9.7-9.18	Δ9.7-9.18/null	Δ9.14-29	Δ9.14-29/null	Δ9.1-24	Δ9.1-24/null	Δ9.1-9.30	Δ9.1-9.30/null	Single9.1	Single9.1/null	Single9.13	Single9.13/null
	Rep1	-0.125531	0	-0.537028	-0.243889	-0.209241	-0.108955	-0.378512	-0.273476	-0.491853	-0.263034	-0.103163	-0.208144	-0.102811	-0.161155	-0.227428	0.00257854	-0.739683	-0.00556668	-0.838616	-0.00515249	-0.223042	-0.0231902	-0.286304	-0.345236	-0.453017	-0.244153	-0.700098	-0.05227	-0.73252	0.0801703	-0.146136	0.0101599	-0.323155	-0.0841604	-0.451955	-0.184425	-0.216133	-0.0352508	-0.670193	-0.356144	-0.355894	-0.0100188	-0.356635	-0.251062	-0.139701	-0.251539
	Rep2	-0.0912491	-0.0715533	-0.334045	-0.194964	-0.138074	-0.0468098	-0.533722	-0.225107	-0.553598	-0.183845	-0.112684	-0.265811	-0.0939441	-0.0542241	-0.168151	-0.128138	-0.716492	-0.0173397	-0.811285	-0.0194137	-0.160936	0.0374747	-0.326333	-0.190681	-0.492598	-0.208076	-0.540862	-0.0596095	-0.66015	-0.108478	0.00163109	-0.26404	-0.327165	-0.117941	-0.433742	-0.109878	-0.225067	-0.0149503	-0.538078	-0.18023	-0.343151	0	-0.235378	-0.295223	-0.0674178	-0.209289
	Rep3		0.132028	-0.202311	-0.216925	-0.140402	-0.230613	-0.450033	-0.184197	-0.580651	-0.181436	-0.224599	-0.143408		-0.174041	-0.295077	0.0113508		-0.0630704		-0.170891	-0.103505	-0.0473057	-0.272685	-0.204294	-0.506016	-0.196867	-0.157541	-0.18036		-0.02393	-0.178451	-0.138976	-0.261184	-0.115077	-0.472762	-0.1754	-0.266401	-0.0439433	-0.574886	-0.167457	-0.41478	0.0201076	-0.469224	-0.253341	-0.131465	-0.253951

## Sheet: Fig S1
																					Fig S1	Species	Exon 4 number	Exon 6 number	Exon 9 number	Ectodomains
																						D. simulans	12	48	33	19008
																						D. sechellia	12	48	33	19008
																						D. yakuba	12	41	32	15744
																						D. erecta	12	47	33	18612
																						D. eugracilis	12	50	32	19200
																						D. takahashii	12	46	33	18216
																						D. biarmipes	12	49	32	18816
																						D. elegans	12	47	33	18612
																						D. rhopaloa	12	47	33	18612
																						D. ficusphila	12	48	32	18432
																						D. kikkawai	12	51	32	19584
																						D. ananassae	12	46	33	18216
																						D. bipectinata	12	47	33	18612
																						D. miranda	12	48	31	17856
																						D. pseudoobscura	12	48	32	18432
																						D. persimilis	12	49	32	18816
																						D. willistoni	12	49	32	18816
																						D. albomicans	12	53	33	20988
																						D. mojavensis	12	50	31	18600
																						D. virilis	12	52	32	19968
																						D. grimshawi	12	51	29	17748
																						B. dorsalis	12	57	37	25308
																						B. latifrons	12	55	36	23760
																						B. oleae	12	54	36	23328
																						G. fuscipes	12	39	33	15444
																						C. pallida	12	44	30	15840
																						T.solivaga	12	59	38	26904
																						T. acutangulata	12	56	40	26880
																						E. succincta	12	58	38	26448
																						T. pennipes	12	58	40	27840
																						P. obesa	12	60	40	28800
																						C. globosa	12	60	37	26640
																						G. rotundatum	12	60	38	27360
																						O. ochracea	12	54	39	25272
																						P. rudis	12	60	41	29520
																						G. viridis	12	54	39	25272
																						T. grossa	12	57	39	26676
																						T. lurida	12	56	38	25536
																						T. fera	12	55	38	25080
																						N. ferox	12	55	39	25740
																						L. dubia	12	56	41	27552
																						W. magnifica	12	58	44	30624
																						M. argyrocephala	12	55	39	25740
																						S. peregrina	12	63	41	30996
																						S. caerulescens	12	62	42	31248
																						S. rosellei	12	62	42	31248
																						S. variegata	12	63	43	32508
																						S. subvicina	12	60	44	31680
																						M. roralis	12	47	36	20304
																						P. melanocephala	12	61	41	30012
																						S. lunata	12	67	37	29748
																						P. labialis	12	63	41	30996
																						P. angustigena	12	63	41	30996
																						P. amentaria	12	59	42	29736
																						B. bayeri	12	63	42	31752
																						B. pandia	12	66	43	34056
																						C. vomitoria	12	63	44	33264
																						P. terraenovae	12	65	42	32760
																						P. azurea	12	64	41	31488
																						C. hominivorax	12	65	41	31980
																						L. obtusa	12	57	40	27360
																						E. histrio	12	56	41	27552
																						D. radicum	12	56	41	27552
																						P. domitor	12	56	47	31584
																						S. calcitrans	12	58	45	31320
																						H. diabolus	12	58	38	26448
																						S. fuscatus	11	44	32	15488
																						P. papatasi	12	33	20	7920
																						C. tainanus	12	31	31	11532
																						F. taiwana	13	25	19	6175
																						P. pembai	16	21	27	9072
																						P. vanderplanki	16	14	28	6272
																						C. riparius	16	22	29	10208
																						C. striatipennis	15	24	29	10440
																						C. tentans	16	24	35	13440
																						C. tepperi	15	23	32	11040
																						P. akamusi	13	12	28	4368
																						S. sp.YW1114-2	14	19	22	5852
																						S. aterrima	14	19	25	6650
																						A. stephensi	14	34	33	15708
																						A. funestus	14	30	32	13440
																						A. minimus	14	31	28	12152
																						A. epiroticus	14	30	36	15120
																						A. gambiae	14	30	38	15960
																						A.quadriannulatus	14	30	37	15540
																						A. arabiensis	14	30	37	15540
																						A. darlingi	14	30	35	14700

## Sheet: Fig S2D
Fig S2D	Survival rates of Dscam1 mutants (%)
	Genotypes	WT	Δ4.10	Δ4.6-4.12/Δ4.3-4.6	Δ4.4-4.12/Δ4.1-4.5	Δ4.3-4.6	Δ4.6-4.12/Δ4.1-4.9	Δ4.6-4.12/Δ4.1-4.10	Δ4.4-4.12/Δ4.1-4.9	Δ4.3-4.12/Δ4.1-4.9	Δ4.4-4.12/Δ4.1-4.10	Δ4.3-4.12/Δ4.1-4.10	Δ4.4-4.12	Δ6.22	Δ6.10-6.20/Δ6.17-6.48	Δ6.2-6.35/Δ6.30-6.48	Δ6.2-6.10	Δ6.1-6.30/Δ6.17-6.48	Δ6.2-6.35/Δ6.17-6.48	Δ6.1-6.30/Δ6.8-6.47	Δ6.1-6.30-Δ6.6-6.47	Δ6.2-6.35/Δ6.8-6.47	Δ6.2-6.35/Δ6.7-6.47	Δ6.2-6.35/Δ6.5-6.44	Δ6.5-6.44/Δ6.8-6.47	Δ6.5-6.44/Δ6.7-6.47	Δ9.1	Δ9.6	Δ9.9	Δ9.13	Δ9.24	Δ9.29	Δ9.30	Δ9.31	Δ9.33	Δ9.14-9.29/Δ9.7-9.18	Δ9.10-9.18/Δ9.14-9.24	Δ9.24-9.33/Δ9.14-9.29	Δ9.24-9.33-Δ9.1-9.30	Δ9.7-9.18/Δ9.1-9.14	Δ9.14-9.33/Δ9.2-9.24	Δ9.14-9.33/Δ9.1-9.25	Δ9.14-9.33/Δ9.1-9.28	Δ9.14-9.33/Δ9.1-9.29	Δ9.14-9.33/Δ9.1-9.30	Δ9.1-9.24-Δ9.2-9.27
	Rep1	91.3395	80.82	87.7914	87.2667	92.1315	86.5464	83.0667	90.4559	83.638	90.9778	92.3167	90.3185	92.1	77.4963	89.8447	82.8713	83.8982	77.7333	83.0879	70.5287	74.7791	89.7691	84.8202	83.6106	79.7992	85.5215	91.4222	91.9667	89.8546	82.0425	87.3632	91.3733	91.3733	85.8272	88.8689	93.6436	65.1485	78.3859	93.9167	69.431	76.9089	86.0216	71.9237	85.625	84.0556
	Rep2	87.7749	92.3649	96	83.6606	88.6909	90	79.1111	88.4658	86.0444	79.8056	93.45	88.5056	93.2	84.7333	91.8208	81.108	82.275	77.3531	73.8145	81.4369	67.9093	90.1564	77.4963	72.3812	83.5992	92.5668	86.0333	86.357	88.5799	81.2642	86.4138	92.4	91.4722	88.6017	81.6782	90.9333	69.8863	71.9995	93.6	72.5921	77.983	82.0778	65.05	86.5278	79.551
	Rep3	91.255	87.763	89.857	83.9877	94.4389	86.4709	74.3111	86.5167	90.9333	79.8204	95.7	91.4722	89.5442	84.9126	95.1806	79.0075	80.987	73.3333	70.8651	80.7598	68.6272	92.8889	84.5659	82.1437	68.4	94.4389	92.4	91.3228	91.3138	86.5333	87.305	87.4672	92.4117	90.4483	84.6246	94.9333	76.5111	76.2165	92.5297	79.2869	80.8296	65.3317	74.1976	81.5833	77.4416

## Sheet: Fig S3ABC
Fig S3A	Egg laid/day
	Male	WT	WT	Single4.3	Single4.3	WT	Single4.11	Single4.11	WT	Single4.12	Single4.12	WT	Single4.1	Single4.1	WT	Single4.10	Single4.10	WT	Single4.7	Single4.7	WT	Single4.2	Single4.2
	Female	WT	Single4.3	WT	Single4.3	Single4.11	WT	Single4.11	Single4.12	WT	Single4.12	Single4.1	WT	Single4.1	Single4.10	WT	Single4.10	Single4.7	WT	Single4.7	Single4.2	WT	Single4.2
		12.4	6.6	14.2	2	10.6	10	3	8	6.6	6.6	5.6	7	6.6	10.4	8	7.4	6.6	10.4	10.8	9.6	7.6	10
		13.4	8.8	4.2	4	9.6	12.4	2.6	7	8.2	5.4	6.2	7	6.6	6	10.2	3.8	4.8	9.8	7.2	0	9	7.4
		9.8	13.2	12.4	0	6.4	10.8	4.6	5.2	9.2	8.2	12.2	11.2	10	13.8	4	6.2	8.8	13.4	8.2	4.4	1.2	8.8
		14.6	2.6	11	2.8	6.6	9	2.2	3.2	16	4	9.2	9.4	8.6	6	6.8	0.2	6.2	9.6	6.8	9.6	0.2	6
		10.2	9.8	13.8	4.4	8.6	12	8.8	0	10	3.8	7.2	11.4	6.4	3	17.6	2.8	8	9.6	12.6	11.4	4.6	6.4
		11.2	6.6	11.6	2.6	6.4	11.2	9.4	4.4	8.6	9.4	11.8	8.2	4.2	13.4	4.4	5.8	9	9.4	4.4	8.8	2.6	5.6
		8	6.8	0	8.6	12	1.2	5.2	7.2	11.6	7.4	9.4	13.2	7.2	8.6	9.2	5	9.8	7	8.4	10.4	16.2	8.4
		5.8	3.2	6.6	3	10.2	7.6	1.6	6.6	7.2	7.6	12.4	9.2	6.8	13	4.8	5.4	2.4	10.4	5.4	8.6	11.6	11
		9.4	5.8	12.8	2	10.4	8.4	3.2	9.6	10.4	9	10	4.4	4.6	5.8	8.2	5.4	9.8	8.2	8.4	0.2	10.8	1.4
		9.8	7	9.6	3.4	2.8	0.4	15.2	6	6.4	4.2	6.4	10	7.2	5.2	16.4	0	5.2	5.4	8.8	6.8	10.2	0.8
		6.2	10.8	11.6	0.6	12.6	6.6	0	5.2	8.2	6.8	11.4	15.2	5.8	14.8	15.8	1.6	5.2	6.6	7.8	7.6	9.2	9
		6.8	6.6	6.6	0.4	6.8	6	1.8	3.8	11.6	4.6	6	11.2	7.2	9.6	14.4	4	8	2.8	8.8	9.4	0	4
		10.8	8.8	6	3.8	7.4	5.6	5.4	6.4	8	2.2	5	11.4	7.2	11.2	1.6	6	9.4	9.2	9.6	7.2	4	6.2
		10.8	4.4	0	2.8	9.8	13.4	2.8	5.2	11	4.6	9.4	10.4	8.4	2.4	5.8	3.2	12.8	9.8	7.8	9	12.8	2.8
		11.2	8.4	10.2	0	13	10.2	7.8	18.2	11.6	6	9.8	10.4	7.2	12.6	4.8	6.8	7.6	11.8	7	10.6	10.6	6.4
		9.2	2.6	12.4	3.8	9.2	6.8	8.2	4.8	9.8	4.8	6.6	12.2	7.4	6	12.4	5.8	10.4	15	6	11.4	0	15
		7.8	12.6	0	4	7.8	11.4	5.4	4.8	10.6	5.8	12.6	8.8	7.8	1.6	8.4	4.8	3.6	11.4	8.8	7.8	13.4	8.6
		12.2	7.8	8	2.6	8.6	10.4	5.8	3.4	9	7.6	1.2	11	5.8	12.4	6.2	0	9.6	8.6	4.8	5.8	12.8	11.4
		4.4	6	7.8	3.2	6.4	9.8	5.4	5.4	8.4	3.4	9.8	11.2	4.8	13.8	14	5.6	8.2	9.2	5.2	8.4	6.6	6.2
		9.2	11.8	12.8	0	6.4	10.4	5.2	5.6	0	7	11.8	12.4	7	1.8	7	3	9.2	8.6	5	6.8	11
		7.8	9	11.2	5	6.4	8.8	4.8	3.8	8.8	5.4	8.6	9.4	5.6	13	10.8	5.2	10.4	5.8	6	11.8	11.2
		2.4	4	9.2	4.6	5.4	12.4	2.2	4.2	5.6	7.8	7	13.6	5.2	4.4	13.2	4.4	11.6	4.6	5	12.6	6
			4.6	10	1.8	11.2	9.6	4.8	4.2	4.4	3.8	8.8	7.6	9.4	11	12	9	7.4	12	6.8	9.6	6.6
			6.2	0	1.8	7.4	8.4	5.2	6.8	7.6	2.4	9.2	0	7.4	12	9.6	6.2	9.8	13	8	8	5.2
			6	12.8	6.4	11.2	6.6	5.8	5	4.2	8.8	12.2	2	6.4	12.2	10.4	3	5.6	6.8	6.6	0	6.2
			1.2	8.4	7.6	7.4	9	5.2	4.6	9.8	8	7.6	7.4	4.8	11	4	5.6	8.8	11.6	9.8	4	11.8
			6.8	10.6	4.8	7.6	6.8	5.8	4.6	8.2	3.2	7.8	6.4	8.4	8.4	4	9.4	5.6	0	8.6	10.4	12.4
			15.2	12	5.4	7.4	11.2	3	6.6	3.2	8.2	12	13.4	8		8.4	8.2	2.2	12	6	10.2	0
			10.4	8.4	4.4	7.8	6.4	5.2	5.2	6	6.8	5.8	10.4			4	8	1.6	11.2	4.2	6.6	8
			8.8	10	3.6	4.4	7.4	6	5	0	10.4	10.8	6.4			12.6		4.8	5.8	4.8	5.8	12.4
			8.4	10.6	6.4	7.2	6	5.4		4.6	5.4		9.6			8.8				7		2.2
			1.4		6.4	9.2	7.2	6.4		6	1.8		6.4			7				5.2		15
			6.8		0.6	6.6	10.6	6.4		4.2			11.4			9.6				8.8		8.8
			5.6		3		9.4	4.2		6.4			11.6			9				7.8
			4.6				10.8	7.2					11.4			13.2				7.6
			4.2				7.4	7.8					4			12.4				12
			8.2										9.4			8.2
Fig S3B	Egg laid/day
	Male	WT	WT	Δ6.10-6.20	Δ6.10-6.20	WT	Δ6.30-6.48	Δ6.30-6.48	WT	Δ6.10-6.30	Δ6.10-6.30	WT	Δ6.1-6.30	Δ6.1-6.30	WT	Δ6.3-6.44	Δ6.3-6.44	WT	Single6.7	Single6.7	WT	Single6.1	Single6.1	WT	Single6.4	Single6.4	WT	Single6.2	Single6.2
	Female	WT	Δ6.10-6.20	WT	Δ6.10-6.20	Δ6.30-6.48	WT	Δ6.30-6.48	Δ6.10-6.30	WT	Δ6.10-6.30	Δ6.1-6.30	WT	Δ6.1-6.30	Δ6.3-6.44	WT	Δ6.3-6.44	Single6.7	WT	Single6.7	Single6.1	WT	Single6.1	Single6.4	WT	Single6.4	Single6.2	WT	Single6.2
		12.4	3.8	10.2	6.6	5.6	12	7.2	7.6	4.8	6.8	8.4	8	6.4	0.4	5.8	4.2	1.2	5.8	2.6	1.8	4.2	1.6	2	4.4	0.2	1.2	0	0
		13.4	11.2	9	6.2	9.6	15.4	4.8	5.4	5.6	6.8	6.6	11.2	4.4	3.2	7.4	4.8	0.2	2.2	4.8	6.2	3.8	3	3.6	2	4.2	0.2	0	0.8
		9.8	7.4	11.8	6.6	5.8	16	0.4	0.8	4.2	0	10	1.8	5.8	1.4	11.8	4.4	10	1.4	2.4	1.8	10	1.6	3.4	0	2.2	1	0	0.6
		14.6	3.6	9.8	9.2	7.6	16.8	3.2	4	7.6	3.6	11	21	5.6	1.2	9	6.4	6	5.8	0	3.8	3.4	2	8.2	2.2	0.2	1	1.4	1
		10.2	1	9.4	1.2	7	12.6	6.4	6	7.2	2.4	12	0.5	5.6	3.4	8.8	6.2	5	0	4.2	3.6	14	0	1.8	9	3.2	0.6	0	4.2
		11.2	9.8	10	5.8	6.4	4.2	4	4.8	7	6	6	22.6	2.8	5	6.4	5.2	0	0	2.2	13	0	1.2	4.4	5.4	9	3.4	0	4.6
		8	5.4	10.4	3	3.6	12.8	4	3.8	7	4.2	8	8.2	5.4	2.2	9.8	3.4	2.2	0	3.8	3.8	0	2.8	3	0	1.2	0.2	1	1.4
		5.8	3.2	15.6	4.2	9.4	6.8	5.6	7.6	7	4	9.8	4.6	0	3.4	8.6	2.2	14	4	2.8	8	0	1.4	2.2	8.4	8.4	1.2	0	0.8
		9.4	4.2	11	3.2	3.2	14.8	4.4	5.8	9	3.6	9.8	0.4	5	1.8	8.8	2.6	2.8	1.2	0	7.6	3.6	2	2.8	10	3.2	0.4	7.6	1.2
		9.8	1.6	0.4	0.2	3	8.4	2.8	4	9.2	5.4	5.8	9.4	3	7	6	2.4	8.6	4	2.4	2.4	16	0	3	0.4	3.2	0	0	0
		6.2	2.2	2.4	5.8	6.6	19.8	0	7.4	4.6	5	8	9.2	2.8	3.2	5.4	1	2.8	1.6	0	4.2	0	3.2	1.6	0	2	0.2	0	0.2
		6.8	4.2	2.8	3.6	5.6	15.4	4.6	7.6	7.4	5.8	6.2	10.6	6.6	1.2	7	3.2	11	1.8	10.6	4.4	8	5	4.8	1.8	4	1.8	8	0
		10.8	3	11.2	4.6	9.8	10.8	5.2	1.2	7	10	6.4	8.2	2	1.4	7	2.2	3.6	3.6	0	6.6	0	2.6	0.6	7.4	5.4	0	0	2.2
		10.8	4	11.4	2.6	5	2.4	6.6	5.6	1.6	4.8	7.8	7.8	2.8	1.4	7.6	4	4	1.4	1.8	4.4	5.4	3	3.8	1.6	2.4	0	0	3
		11.2	0.2	5.8	3.8	4	9.6	6.2	9.4	7.6	4.4	4.2	28	2.6	2.2	8.4	3	8.6	0.6	0	10	0	6.2	4.4	0.4	2.6	0.2	0	1.2
		9.2	1.8	0.2	4.6	6.2	10.4	3.6	5	6	4.6	8.2	5	1.6	1.6	10.8	1	13	0.2	0.6	5.6	0	0	5.2	5.4	0.4	0	5	1.8
		7.8	3.8	7.4	4.6	5.4	1.6	5.6	5.6	7.4	8.2	5.6	10.8	4.8	2.2	6.6	1.6	1.8	11	7	3	0	5.6	7	0.6	4.8	0.6	0	0
		12.2	2	11	4.4	9.6	4.4	3.8	5.4	6.2	2.8	2.6	0.75	6	4.6	11.8	4.8	4.8	5	6	7.8	3.2	2.8	2.8	3.8	5.8	0	1.8	0
		4.4	2.4	10.8	3.6	6.4	2.6	0	9.4	6	4.2	8	9.8	3.6	4.6	12.8	2	0.2	12	1.8	1.2	0	1	2.6	0	2.6	0	0	0
		9.2	2.6	13	6.4	0	12.4	14.4	9.4	8.4	4.6	5.4	9.8	5.2	5.8	5	1.6	1.6	1.4	0	4.6	14	1.2	0	0	4.8	0	0	0
		7.8	2.2	6.2	4.4	4.4	16	0	4.6	8.2	1.4	8.8	6.6	2.8	1.8	9	2.2	4.8	0	0	3.6	0	3.2	1.6	6.6	2.8		0	0
		2.4	5.6	13.4	2.2	5.2	0.6	4.2	4.2	5.4	4.6	10	2		2	3	0.8	13	8.4	5.8	2.2	0	0	3.6	2.2	2.4		4	0
			8.8	9.2	0.8	7.2	2.4	3.8	5.8	8	1.8	9.6	12.4		0.2	8.8	2.6	0.4	5.8	8.8	1.4	0	2.4	5.4	3.8	2.4		0	0.2
			6	11.8	2.4	4.8	3.6	4.6	4.2	10	6.8	8.2	0		3.8	11.4	2.8	13	3.6	4	8	0	5.8	2.6	0	2.8		8.4	0
			3.8	10.4	2.4	0	4.8	5.8	4.4	7.6	7.8	7.6	19.6		1.4	10.6	0.2	6.2	0	0	6.6	8	1.6		2.8	0.8		0	0
			5.8	3.2	1.8	1.4	2.6	10.6	6	10	1.6	8.6	20.6		4	7.8	3	8	6.4	8	1.6	11	0.2		7.6	1		0	0
			7.4	9.8	1.2	10	9	0		2.8	3	8.4	7.2		6.2	7.8	0.4	3.6	1.2	2.6	0.4	0	1.8		5	4.2		6.6	1.2
			6.6	8.8	3.8	1.2	11.2	2.2		8.2	6.6	6.2	9.8		2.8	12	1.6	0	1.2	7	0.4	3.6	2.8			6.2		2.2	0
			1.2	5.6	4.6	6.6	16.6	3.8		5.2	3.8	9.2	3.2		5	12.8	0.6	4.4	8.8	1.8	4.4	6.6	2.8			0		3	0.8
			4.2	1.8	2.4	4	3.4	5.6		6.6	8.2	3.6	10.6		1.6	8.4	2.8	10	0	5	6.4	0	0.2			2.2		0	0
			3.2	5.6		1.6	2	3.2		7		6.2	0.2		3	5.6	1.2	1.2	12	0.2	7	0	0			1.8			0
			3	8.2		2.6	8	0.2				4.6	2.6		3	6.6	4.2	9.6	5.8	4.4	2.4	0	1.2			0
			2.6	2.8		7.8	8.8	8.2				6.6	2.6		1.4	9	1.8	7	0	6.4	0.2	0	0			3.6
			1.6	12.8		5.6	14.4	0				17	5.8		2.4	8.6	2.4	5	0		0	3.6				7.4
			1.4	7.6		5.6	16.6	0				4.6	24.2		1.4	2	3	6.6	0		0	7.2				0
			5.4	5.2		8.4	11.4	0.4				11	18.4		4	7.8	4.2	11	0		11	0
			6.6	7		7.6	9.6	2.2				4.4	14.6		2.2	8.6	4.6		0			0
			7.2	11.4		11	8.8	3.2				8.8	1.8		1.4	6.8	3.2
			2.2	7.4		7.6		2.8				12	8.8		2.2	4.8
			4.8									12			0.6
			7.4
Fig S3C	Egg laid/day
	Male	WT	WT	Δ9.10-9.18	Δ9.10-9.18	WT	Δ9.24-9.33	Δ9.24-9.33	WT	Δ9.14-9.24	Δ9.14-9.24	WT	Δ9.2-9.24	Δ9.2-9.24	WT	Δ9.1-9.24	Δ9.1-9.24	WT	Δ9.1-9.28	Δ9.1-9.28	WT	Single9.1	Single9.1	WT	Single9.13	Single9.13
	Female	WT	Δ9.10-9.18	WT	Δ9.10-9.18	Δ9.24-9.33	WT	Δ9.24-9.33	Δ9.14-9.24	WT	Δ9.14-9.24	Δ9.2-9.24	WT	Δ9.2-9.24	Δ9.1-9.24	WT	Δ9.1-9.24	Δ9.1-9.28	WT	Δ9.1-9.28	Single9.1	WT	Single9.1	Single9.13	WT	Single9.13
		12.4	6.4	12.8	3	10.4	2	10.4	0.4	4.4	0.4	12.6	8.8	3.6	11.8	7	1.8	10.2	18.8	1.2	7.6	2.6	2.6	2.4	4	2.8
		13.4	7.8	5.6	0	2.4	11.6	6.4	1.4	0.2	0	0	3.6	3.6	12.4	11.6	5.2	7	7.8	2	7	10.6	3	5	12.6	6.6
		9.8	8.4	6	0.2	5.4	11.6	3.6	0.2	5.2	5	15.4	6.8	2.2	0	0	7.2	5	10.8	2.8	1	19.2	2.6	1.4	9	0.6
		14.6	3.2	10	8	8.8	11	7	2.4	2.6	0.4	5.2	6.6	2.2	11.4	2.6	2.8	7.8	7.6	2.4	5	14.6	5	5.6	9.4	6.6
		10.2	12.2	10	1	5.8	9.6	1.2	2.4	2.6	0.2	0.6	2.2	1.6	9.6	6.8	1.8	10.8	4.4	0	6.8	7.6	3.8	3.8	9.4	2.2
		11.2	7.2	8.4	2	10	3.4	7	4.2	9	1.6	13	6.4	4.2	11.6	5.4	8.8	7	6.2	1.2	0	11.4	1	6.4	7.2	1.4
		8	7.4	7.6	6.8	1.6	4.2	2.2	0.6	0	2	11.4	5.6	0.6	9.2	6.8	5.4	9.2	5.6	0	6.6	8.2	1.4	0.2	7.6	2.8
		5.8	10	8	2.8	6.2	7.8	5.8	0.4	5.8	5.4	12	4.4	2.6	2.2	6.2	5.6	4.2	7.4	0.4	7.4	12.2	2	0.8	6.2	6.6
		9.4	5.8	8	3.2	7.4	3.4	3.6	3.6	1.4	0	10.8	6.2	3.4	2	3.8	6.2	7.2	0	1.2	11.2	11	1.2	4.8	0	2.8
		9.8	4.6	10.8	2.8	2.2	4.8	6	3.2	5.4	0.2	5.8	8.4	3.8	5.4	2	0	13.8	7	2	10.4	9.6	1	5	5.8	0
		6.2	4.4	10.4	6.6	8.4	12	4.4	1.6	0.6	6.2	8.8	8	4	4.6	0	2.2	9.4	6.2	2.8	3.6	15	0.4	5.4	6.6	6.2
		6.8	9.4	14	9	10.8	9.2	1.8	0	4.8	3.4	10.8	4	0.8	10	0	7.2	11.2	4	5.8	6.2	15.6	0	1	9.4	2
		10.8	4.8	18.2	5.2	1.4	2.2	5	0	7.6	2.6	8.8	0	5.8	9	4.4	1.6	3.2	6.2	1.2	3.4	15.8	3.2	6.4	4.6	1.6
		10.8	10.6	15.6	5.6	6.4	2.6	3.4	0.8	0.8	0.2	7.4	5.4	2.4	9.8	0.6	3.6	7.8	0	3.4	5.8	7.2	0	2.4	2.4	0.4
		11.2	5.8	9	5.8	2.4	12.8	2	0	4.4	0	0	6.2	1.6	13	6	3	6	8.4	2	8.8	2.4	0	5.8	5.8	1.2
		9.2	8.4	7.8	0.2	0.4	8	5	1.6	11.6	4	7	3.2	5.8	7.6	1.2	9.2	7.6	7.2	2.6	9.2	16.4	2.2	2	10.4	4.2
		7.8	6.2	11.2	1.2	5.4	13.2	4	0	5.4	0.2	5.2	4.8	2.8	4.2	0.2	8.4	8.4	7.2	2.2	1.4	10.8	2	1.8	6.4	2.8
		12.2	9	6.6	10.2	8.2	8.8	1.4	0.6	0	0.2	7.6	6.8	2.8	9.4	0.4	6.8	7.4	7	4.8	8.2	13.2	2.4	5.6	8.6	0.8
		4.4	9.8	11	2.4	0.4	6.4	7.4	0.4	4.6	0.4	10	7.4	8.2	7.8	14.2	6.8	12	4.4	3.2	8.4	7.6	1.8	5.6	5.8	1
		9.2	10.6	13.6	0.4	6.6	8.2	8.8	0	2	6.4	7	6.4	2.8	1.8	3.8	7.4	10.6	6.4	2	1.8	4.8	0	4.2	8.4	1.4
		7.8	7.4	1	6.4	4.8	6.2	5.4	0	5	0.2	0	4.6	4	5.6	7.6	3.2	5.8	7.6	3.2	10.4	9.8	2.6	7.4	0	2.4
		2.4	4.2	8	7.8	8.2	6.4	2.6	7	5.6	1.8	8.6	6.8	4.4	12.2	2.4	5.2	11	5.4	3.4	5.4	0.2	3.4	4.6	3.2	0
			7.2	9.6	4.2	3.4	5	7.4	2.4	7.4	0	9.2	4.4	3.4	7.6	7.4	1.2	9.6	2.8	3.4	11	3.8	3.6	2.8	9.8	2
			8.6	10.4	5	5.4	10.8	4	2	1.8	1.2	4.6	5.2	3.4	0.4	11	9	8.6	6.8	0.6	7.8	3.4	3.2	4.4	7.8	3.8
			10	13.4	4	4	10.6	0.4	2.6	10	0	8.2	7.2	1.8	3	11.2	3	9.8	0	0	7.2	4.4	0	5.2	0	0.2
			8.6	3.6	9.4	2.2	13.2	0	0.8	4.4	0	10	5.8	4.2	0.2	0	4	9.2	0	5.6	8.8	15	2.6	5.8	10.2	0.6
			19	10.6	6.4	6.4	1	7.4	0.2	3.6	1.2	6.6	1.8	5.6	4.2	4.8	2	0	12.6	2.4	5.2	10.6	0	6.4	0	4.2
			0	7	6.6	5.4	10.2	8	1.2	4.8	3.6	1	3.4	3.6	0.2	8.6	6.8	4.6	4.8	3.4	4.6	11.6	2	1.2	9.4	9.6
			3.4	7.4	4.2	9.2	10.8	3.2	0.2	4.2	2.6	10	12.8	4.2	3.6	10.4	1.6	9.8	4.4	0.6	0.4	0	2.2	2.6	7.4	3
			11.8	1.4	7	6.4	1.8	3	0.2	6.8	4.6	4.6	6	6.4		1	0.2	4.2	6.2	1.2	0	12.4	4.8	0.6	6	3.8
			12.4	2.2	3.6	4.6	11.4	4.6	0	6.4	0	13.2	5.2			8		3.6	3.8	0.8	15.4	12.6	6.6	3.2	7.2	5
			4.2	5.4	7	4.2	3	3.2	1.2	10	0.4	6				6.6		7.2	10.4	3.8	9.8	11.4	0.8	0.6	7	5.2
			5.2	13	5.2	8.6	0	1.8	0.2	1.8	2	4.6				8		9.8		0	6.2	5.2	0	1.2	9.4	0
			8.8	8.6	1	8.4	1	9.6	4	4.6	0					3.8				2.8	7.4	13.4	3.6	0.8	9.8	2.2
			1.4	7.8		1	7.6		2.4		0					4.8					0	0.6	0.4	1.8	8.6	4.2
			2.6						2.8		0										9.6	0.2	0	4.2	5	7
									0.4												7.8	7.8	7.2	3	9.2	4.2
									1.8												9.4	15.2		8.2	11.4	6.8
																									4.8	4.6
																									2.8

[truncated: 9 more sheets: Fig S4BC, Fig S5BCD, Fig S6ABC, Fig S7ABCDE, Fig S8ABCDE, Fig S9AB, Fig S10ABCD, Fig S11AB, Fig S12ABCD]
